# Supplementary material for: (Z)-3-(4-Chloro­phen­yl)-1-(2,4-difluoro­phen­yl)-2-(1H-1,2,4-triazol-1-yl)prop-2-en-1-one
Source: Acta Crystallogr Sect E Struct Rep Online. 2012 May 19;68(Pt 6):o1828. doi: 10.1107/S1600536812022118 (PMC3379402; doi:10.1107/S1600536812022118)
Supplement: Supplementary file 1 [file e-68-o1828-sup1.cif]

##############################################################################
#                                                                            #
# This CIF contains the data in a paper accepted for publication in          #
# Acta Crystallographica Section E. It conforms to the requirements of       #
# Notes for Authors for Acta Crystallographica Section E, and has been       #
# peer reviewed under the auspices of the IUCr Commission on Journals.       #
#                                                                            #
# Full details of the Crystallographic Information File format               #
# are given in the paper "The Crystallographic Information File (CIF):       #
# a New Standard Archive File for Crystallography" by S. R. Hall, F. H.      #
# Allen and I. D. Brown [Acta Cryst. (1991), A47, 655-685].                  #
#                                                                            #
# The current version of the core CIF dictionary is obtainable from          #
# ftp://ftp.iucr.org/pub/cif_core.dic.                                       #
#                                                                            #
# Software is freely available for graphical display of the structure(s)     #
# in this CIF. For information consult the CIF software page                 #
# http://www.iucr.org/resources/cif/software.                                #
#                                                                            #
# This file may be used for bona fide research purposes within the           #
# scientific community so long as proper attribution is given to the journal # 
# article from which it was obtained.                                        #
#                                                                            #
##############################################################################
data_global
_audit_creation_method     'form.cif (version 2.0)'
_journal_data_validation_number     ?
_journal_date_recd_electronic     2012-05-06
_journal_date_accepted     2012-05-16
_journal_name_full     'Acta Crystallographica, Section E'
_journal_year     2012
_journal_volume     68
_journal_issue      6
_journal_page_first     o1828
_journal_page_last     o1828
_journal_paper_category     QO
_journal_paper_doi     10.1107/S1600536812022118
_journal_coeditor_code     LH5474
_publ_contact_author_name     'Prof. Zhou, Cheng-He'
_publ_contact_author_address
;
Laboratory of Bioorganic & Medicinal Chemistry
School of Chemistry and Chemical Engineering
Southwest University
Chongqing 400715,
People's Republic of China
;
_publ_contact_author_email     'zhouch@swu.edu.cn'
_publ_contact_author_fax     '0086-023-68254967'
_publ_contact_author_phone     '0086-023-68254967'
_publ_section_title
;\
(<i>Z</i>)-3-(4-Chlorophenyl)-1-(2,4-difluorophenyl)-2-(1<i>H</i>-1,2,4-\
triazol-1-yl)prop-2-en-1-one
;
loop_
    _publ_author_name
    _publ_author_footnote
    _publ_author_address
    'Peng, Xin-Mei' .
;
Laboratory of Bioorganic & Medicinal Chemistry
School of Chemistry and Chemical Engineering
Southwest University
Chongqing 400715,
People's Republic of China
;
    'Yin, Ben-Tao' .
;
Laboratory of Bioorganic & Medicinal Chemistry
School of Chemistry and Chemical Engineering
Southwest University
Chongqing 400715,
People's Republic of China
;
    'Zhou, Cheng-He' .
;
Laboratory of Bioorganic & Medicinal Chemistry
School of Chemistry and Chemical Engineering
Southwest University
Chongqing 400715,
People's Republic of China
;
_publ_section_synopsis     .
data_I
_audit_creation_method     SHELXL-97
_chemical_name_systematic
;
(<i>Z</i>)-3-(4-Chlorophenyl)-1-(2,4-difluorophenyl)-2-(1<i>H</i>-1,2,4-
triazol-1-yl)prop-2-en-1-one
;
_chemical_name_common     ?
_chemical_formula_moiety     'C17 H10 Cl F2 N3 O'
_chemical_formula_sum     'C17 H10 Cl F2 N3 O'
_chemical_formula_iupac     'C17 H10 Cl F2 N3 O'
_chemical_formula_weight     345.73
_chemical_melting_point     ?
_symmetry_cell_setting     monoclinic
_symmetry_space_group_name_H-M     'P 21/c'
_symmetry_space_group_name_Hall     '-P 2ybc'
loop_
    _symmetry_equiv_pos_as_xyz
    'x, y, z'
    '-x, y+1/2, -z+1/2'
    '-x, -y, -z'
    'x, -y-1/2, z-1/2'
_cell_length_a     17.237(3)
_cell_length_b     10.466(2)
_cell_length_c     26.554(5)
_cell_angle_alpha     90.00
_cell_angle_beta     102.378(4)
_cell_angle_gamma     90.00
_cell_volume     4679.2(16)
_cell_formula_units_Z     12
_cell_measurement_reflns_used     5332
_cell_measurement_theta_min     2.18
_cell_measurement_theta_max     22.94
_cell_measurement_temperature     296(2)
_exptl_crystal_description     block
_exptl_crystal_colour     colorless
_exptl_crystal_size_max     0.23
_exptl_crystal_size_mid     0.21
_exptl_crystal_size_min     0.17
_exptl_crystal_density_diffrn     1.472
_exptl_crystal_density_meas     ?
_exptl_crystal_density_method     'not measured'
_exptl_crystal_F_000     2112
_exptl_absorpt_coefficient_mu     0.275
_exptl_absorpt_correction_type     multi-scan
_exptl_absorpt_process_details     '(SADABS; Bruker, 2009)'
_exptl_absorpt_correction_T_min     0.9394
_exptl_absorpt_correction_T_max     0.9547
_exptl_special_details     ?
_diffrn_ambient_temperature     296(2)
_diffrn_radiation_type     MoK\a
_diffrn_radiation_wavelength     0.71073
_diffrn_radiation_source     'fine-focus sealed tube'
_diffrn_radiation_monochromator     graphite
_diffrn_measurement_device_type     'Bruker APEXII CCD'
_diffrn_measurement_method     '\f and \w scans'
_diffrn_detector_area_resol_mean     ?
_diffrn_reflns_number     25352
_diffrn_reflns_av_R_equivalents     0.0319
_diffrn_reflns_av_sigmaI/netI     0.0368
_diffrn_reflns_theta_min     1.57
_diffrn_reflns_theta_max     26.00
_diffrn_reflns_theta_full     26.00
_diffrn_measured_fraction_theta_max     1.000
_diffrn_measured_fraction_theta_full     1.000
_diffrn_reflns_limit_h_min     -20
_diffrn_reflns_limit_h_max     21
_diffrn_reflns_limit_k_min     -12
_diffrn_reflns_limit_k_max     10
_diffrn_reflns_limit_l_min     -32
_diffrn_reflns_limit_l_max     30
_refine_special_details
;
Refinement of <i>F</i>^2^ against ALL reflections. The weighted <i>R</i>-factor
<i>wR</i> and goodness of fit <i>S</i> are based on <i>F</i>^2^, conventional
<i>R</i>-factors <i>R</i> are based on <i>F</i>, with <i>F</i> set to zero for
negative <i>F</i>^2^. The threshold expression of <i>F</i>^2^ >
\s(<i>F</i>^2^) is used only for calculating <i>R</i>-factors(gt) <i>etc</i>.
and is not relevant to the choice of reflections for refinement.
<i>R</i>-factors based on <i>F</i>^2^ are statistically about twice as large
as those based on <i>F</i>, and <i>R</i>- factors based on ALL data will be
even larger.
;
_reflns_number_total     9200
_reflns_number_gt     5656
_reflns_threshold_expression     'I>2\s(I)'
_refine_ls_structure_factor_coef     Fsqd
_refine_ls_matrix_type     full
_refine_ls_R_factor_all     0.0830
_refine_ls_R_factor_gt     0.0446
_refine_ls_wR_factor_gt     0.1118
_refine_ls_wR_factor_ref     0.1330
_refine_ls_goodness_of_fit_ref     1.008
_refine_ls_restrained_S_all     1.008
_refine_ls_number_reflns     9200
_refine_ls_number_parameters     650
_refine_ls_number_restraints     0
_refine_ls_hydrogen_treatment     constr
_refine_ls_weighting_scheme     calc
_refine_ls_weighting_details
         'calc w=1/[\s^2^(Fo^2^)+(0.0626P)^2^+0.7017P] where P=(Fo^2^+2Fc^2^)/3'
_atom_sites_solution_hydrogens     geom
_atom_sites_solution_primary     direct
_atom_sites_solution_secondary     difmap
_refine_ls_shift/su_max     0.001
_refine_ls_shift/su_mean     0.000
_refine_diff_density_max     0.335
_refine_diff_density_min     -0.345
_refine_ls_extinction_method     'SHELXL97 (Sheldrick, 2008)'
_refine_ls_extinction_coef     0.0015(2)
_refine_ls_extinction_expression
                                  'Fc^*^=kFc[1+0.001xFc^2^\l^3^/sin(2\q)]^-1/4^'
loop_
    _atom_type_symbol
    _atom_type_description
    _atom_type_scat_dispersion_real
    _atom_type_scat_dispersion_imag
    _atom_type_scat_source
    'C' 'C' 0.0033 0.0016
                         'International Tables Vol C Tables 4.2.6.8 and 6.1.1.4'
    'H' 'H' 0.0000 0.0000
                         'International Tables Vol C Tables 4.2.6.8 and 6.1.1.4'
    'N' 'N' 0.0061 0.0033
                         'International Tables Vol C Tables 4.2.6.8 and 6.1.1.4'
    'O' 'O' 0.0106 0.0060
                         'International Tables Vol C Tables 4.2.6.8 and 6.1.1.4'
    'F' 'F' 0.0171 0.0103
                         'International Tables Vol C Tables 4.2.6.8 and 6.1.1.4'
    'Cl' 'Cl' 0.1484 0.1585
                         'International Tables Vol C Tables 4.2.6.8 and 6.1.1.4'
_computing_data_collection     'APEX2 (Bruker, 2009)'
_computing_cell_refinement     'SAINT (Bruker, 2009)'
_computing_data_reduction     'SAINT (Bruker, 2009)'
_computing_structure_solution     'SHELXS97 (Sheldrick, 2008)'
_computing_structure_refinement     'SHELXL97 (Sheldrick, 2008)'
_computing_molecular_graphics     'PLATON (Spek, 2009)'
_computing_publication_material     'SHELXTL (Sheldrick, 2008)'
loop_
    _atom_site_type_symbol
    _atom_site_label
    _atom_site_fract_x
    _atom_site_fract_y
    _atom_site_fract_z
    _atom_site_U_iso_or_equiv
    _atom_site_adp_type
    _atom_site_calc_flag
    _atom_site_refinement_flags
    _atom_site_occupancy
    _atom_site_symmetry_multiplicity
    _atom_site_disorder_assembly
    _atom_site_disorder_group
    F F1 0.20468(8) 0.35283(12) 0.14981(5) 0.0668(4) Uani d . 1 1 . .
    F F2 0.05967(9) 0.66430(13) 0.21328(7) 0.0874(5) Uani d . 1 1 . .
    F F3 0.78892(9) 0.56839(13) 0.52214(5) 0.0708(4) Uani d . 1 1 . .
    F F4 0.92930(10) 0.25782(15) 0.45456(8) 0.1080(6) Uani d . 1 1 . .
    F F5 0.92861(9) 0.25932(13) 0.09951(7) 0.0901(5) Uani d . 1 1 . .
    F F6 0.80518(9) 0.56279(12) 0.18279(5) 0.0717(4) Uani d . 1 1 . .
    C C1 0.52331(16) 0.0907(3) 0.29462(11) 0.0747(7) Uani d . 1 1 . .
    C C2 0.49247(17) 0.2060(3) 0.30181(12) 0.0815(8) Uani d . 1 1 . .
    H H2A 0.5243 0.2694 0.3202 0.098 Uiso calc R 1 1 . .
    C C3 0.41327(15) 0.2288(2) 0.28162(10) 0.0694(7) Uani d . 1 1 . .
    H H3A 0.3922 0.3083 0.2868 0.083 Uiso calc R 1 1 . .
    C C4 0.36428(13) 0.1379(2) 0.25404(8) 0.0509(5) Uani d . 1 1 . .
    C C5 0.39820(17) 0.0207(2) 0.24830(11) 0.0806(8) Uani d . 1 1 . .
    H H5A 0.3668 -0.0441 0.2306 0.097 Uiso calc R 1 1 . .
    C C6 0.47705(18) -0.0022(3) 0.26816(13) 0.0909(9) Uani d . 1 1 . .
    H H6A 0.4988 -0.0815 0.2635 0.109 Uiso calc R 1 1 . .
    C C7 0.28127(13) 0.1712(2) 0.23551(8) 0.0506(5) Uani d . 1 1 . .
    H H7A 0.2678 0.2520 0.2454 0.061 Uiso calc R 1 1 . .
    C C8 0.22060(13) 0.10637(19) 0.20677(8) 0.0474(5) Uani d . 1 1 . .
    C C9 0.26059(15) -0.1494(2) 0.13538(10) 0.0628(7) Uani d . 1 1 . .
    H H9A 0.2812 -0.1870 0.1093 0.075 Uiso calc R 1 1 . .
    C C10 0.20371(17) -0.1289(2) 0.19568(12) 0.0769(8) Uani d . 1 1 . .
    H H10A 0.1755 -0.1442 0.2213 0.092 Uiso calc R 1 1 . .
    C C11 0.13747(13) 0.1504(2) 0.19983(8) 0.0492(5) Uani d . 1 1 . .
    C C12 0.11973(12) 0.2886(2) 0.20359(8) 0.0460(5) Uani d . 1 1 . .
    C C13 0.15149(13) 0.3843(2) 0.17871(8) 0.0480(5) Uani d . 1 1 . .
    C C14 0.13213(14) 0.5102(2) 0.18068(9) 0.0560(6) Uani d . 1 1 . .
    H H14A 0.1541 0.5723 0.1629 0.067 Uiso calc R 1 1 . .
    C C15 0.07866(14) 0.5404(2) 0.21011(10) 0.0604(6) Uani d . 1 1 . .
    C C16 0.04492(14) 0.4512(2) 0.23620(10) 0.0637(7) Uani d . 1 1 . .
    H H16A 0.0093 0.4750 0.2563 0.076 Uiso calc R 1 1 . .
    C C17 0.06485(13) 0.3261(2) 0.23190(9) 0.0566(6) Uani d . 1 1 . .
    H H17A 0.0408 0.2641 0.2485 0.068 Uiso calc R 1 1 . .
    C C18 0.45770(14) 0.8091(3) 0.38261(11) 0.0663(7) Uani d . 1 1 . .
    C C19 0.49635(14) 0.8600(2) 0.42844(11) 0.0712(7) Uani d . 1 1 . .
    H H19A 0.4688 0.9098 0.4478 0.085 Uiso calc R 1 1 . .
    C C20 0.57613(14) 0.8375(2) 0.44587(10) 0.0660(7) Uani d . 1 1 . .
    H H20A 0.6026 0.8735 0.4768 0.079 Uiso calc R 1 1 . .
    C C21 0.61753(12) 0.76197(19) 0.41791(9) 0.0496(5) Uani d . 1 1 . .
    C C22 0.57591(14) 0.7066(2) 0.37302(10) 0.0659(7) Uani d . 1 1 . .
    H H22A 0.6019 0.6516 0.3547 0.079 Uiso calc R 1 1 . .
    C C23 0.49680(15) 0.7317(3) 0.35512(11) 0.0761(8) Uani d . 1 1 . .
    H H23A 0.4698 0.6959 0.3242 0.091 Uiso calc R 1 1 . .
    C C24 0.70225(12) 0.7339(2) 0.43406(8) 0.0491(5) Uani d . 1 1 . .
    H H24A 0.7171 0.6526 0.4256 0.059 Uiso calc R 1 1 . .
    C C25 0.72815(15) 1.0924(2) 0.51513(10) 0.0626(6) Uani d . 1 1 . .
    H H25A 0.7157 1.1425 0.5412 0.075 Uiso calc R 1 1 . .
    C C26 0.75847(19) 1.0413(2) 0.44775(11) 0.0860(9) Uani d . 1 1 . .
    H H26A 0.7728 1.0434 0.4159 0.103 Uiso calc R 1 1 . .
    C C27 0.76129(12) 0.80666(19) 0.45894(8) 0.0454(5) Uani d . 1 1 . .
    C C28 0.84596(13) 0.7695(2) 0.46558(8) 0.0495(5) Uani d . 1 1 . .
    C C29 0.86721(12) 0.6328(2) 0.46420(8) 0.0478(5) Uani d . 1 1 . .
    C C30 0.92034(13) 0.5955(2) 0.43433(10) 0.0598(6) Uani d . 1 1 . .
    H H30A 0.9422 0.6573 0.4164 0.072 Uiso calc R 1 1 . .
    C C31 0.94140(15) 0.4701(3) 0.43059(11) 0.0717(7) Uani d . 1 1 . .
    H H31A 0.9762 0.4463 0.4099 0.086 Uiso calc R 1 1 . .
    C C32 0.91002(15) 0.3813(2) 0.45796(11) 0.0697(7) Uani d . 1 1 . .
    C C33 0.85911(14) 0.4115(2) 0.48906(10) 0.0621(6) Uani d . 1 1 . .
    H H33A 0.8393 0.3494 0.5080 0.075 Uiso calc R 1 1 . .
    C C34 0.83867(12) 0.5369(2) 0.49113(9) 0.0507(5) Uani d . 1 1 . .
    C C35 0.48083(14) 0.8658(3) 0.05895(10) 0.0672(7) Uani d . 1 1 . .
    C C36 0.53758(16) 0.9580(3) 0.06771(10) 0.0712(7) Uani d . 1 1 . .
    H H36A 0.5232 1.0434 0.0623 0.085 Uiso calc R 1 1 . .
    C C37 0.61618(15) 0.9259(2) 0.08456(10) 0.0654(7) Uani d . 1 1 . .
    H H37A 0.6545 0.9899 0.0905 0.078 Uiso calc R 1 1 . .
    C C38 0.63907(13) 0.8001(2) 0.09278(9) 0.0535(6) Uani d . 1 1 . .
    C C39 0.58004(16) 0.7084(3) 0.08339(11) 0.0749(8) Uani d . 1 1 . .
    H H39A 0.5940 0.6227 0.0882 0.090 Uiso calc R 1 1 . .
    C C40 0.50156(16) 0.7403(3) 0.06715(12) 0.0795(8) Uani d . 1 1 . .
    H H40A 0.4627 0.6771 0.0618 0.095 Uiso calc R 1 1 . .
    C C41 0.72159(13) 0.7588(2) 0.10696(9) 0.0537(6) Uani d . 1 1 . .
    H H41A 0.7306 0.6763 0.0965 0.064 Uiso calc R 1 1 . .
    C C42 0.78625(13) 0.81873(19) 0.13225(8) 0.0486(5) Uani d . 1 1 . .
    C C43 0.74745(15) 1.0733(2) 0.20480(10) 0.0635(7) Uani d . 1 1 . .
    H H43A 0.7235 1.1114 0.2292 0.076 Uiso calc R 1 1 . .
    C C44 0.81640(15) 1.0507(2) 0.15076(10) 0.0627(7) Uani d . 1 1 . .
    H H44A 0.8507 1.0644 0.1286 0.075 Uiso calc R 1 1 . .
    C C45 0.86757(14) 0.7726(2) 0.13301(9) 0.0529(6) Uani d . 1 1 . .
    C C46 0.88146(12) 0.6337(2) 0.12470(8) 0.0470(5) Uani d . 1 1 . .
    C C47 0.85120(13) 0.5356(2) 0.14879(8) 0.0507(5) Uani d . 1 1 . .
    C C48 0.86624(13) 0.4091(2) 0.14169(9) 0.0555(6) Uani d . 1 1 . .
    H H48A 0.8453 0.3444 0.1588 0.067 Uiso calc R 1 1 . .
    C C49 0.91392(14) 0.3839(2) 0.10796(10) 0.0605(6) Uani d . 1 1 . .
    C C50 0.94698(14) 0.4753(3) 0.08309(10) 0.0646(7) Uani d . 1 1 . .
    H H50A 0.9795 0.4536 0.0606 0.078 Uiso calc R 1 1 . .
    C C51 0.93108(13) 0.6008(2) 0.09209(9) 0.0579(6) Uani d . 1 1 . .
    H H51A 0.9541 0.6650 0.0760 0.069 Uiso calc R 1 1 . .
    Cl Cl1 0.62306(5) 0.05800(11) 0.31895(4) 0.1276(4) Uani d . 1 1 . .
    Cl Cl2 0.35746(4) 0.84070(10) 0.36066(4) 0.1091(3) Uani d . 1 1 . .
    Cl Cl3 0.38200(4) 0.90807(9) 0.03691(4) 0.0978(3) Uani d . 1 1 . .
    N N1 0.22974(11) -0.01526(15) 0.18508(7) 0.0500(5) Uani d . 1 1 . .
    N N2 0.26661(11) -0.02714(17) 0.14488(7) 0.0547(5) Uani d . 1 1 . .
    N N3 0.22279(14) -0.21717(19) 0.16551(10) 0.0817(7) Uani d . 1 1 . .
    N N4 0.74910(10) 0.93572(15) 0.47265(7) 0.0467(4) Uani d . 1 1 . .
    N N5 0.72995(12) 0.96812(17) 0.51768(7) 0.0587(5) Uani d . 1 1 . .
    N N6 0.74517(17) 1.1429(2) 0.47318(11) 0.0942(8) Uani d . 1 1 . .
    N N7 0.78198(11) 0.93912(15) 0.15638(7) 0.0489(4) Uani d . 1 1 . .
    N N8 0.73630(11) 0.95284(17) 0.19205(7) 0.0548(5) Uani d . 1 1 . .
    N N9 0.79562(13) 1.13848(18) 0.18044(9) 0.0696(6) Uani d . 1 1 . .
    O O1 0.08400(10) 0.07287(15) 0.19375(7) 0.0703(5) Uani d . 1 1 . .
    O O2 0.89650(9) 0.85179(15) 0.46908(7) 0.0690(5) Uani d . 1 1 . .
    O O3 0.92184(10) 0.84789(16) 0.13720(7) 0.0728(5) Uani d . 1 1 . .
loop_
    _atom_site_aniso_label
    _atom_site_aniso_U_11
    _atom_site_aniso_U_22
    _atom_site_aniso_U_33
    _atom_site_aniso_U_12
    _atom_site_aniso_U_13
    _atom_site_aniso_U_23
    F1 0.0852(10) 0.0554(8) 0.0731(9) 0.0047(7) 0.0466(8) 0.0060(7)
    F2 0.0891(11) 0.0574(9) 0.1196(14) 0.0236(8) 0.0306(10) -0.0069(8)
    F3 0.0855(10) 0.0639(9) 0.0737(9) 0.0103(7) 0.0411(8) 0.0058(7)
    F4 0.1029(13) 0.0660(10) 0.1600(18) 0.0361(9) 0.0389(12) -0.0070(10)
    F5 0.0972(12) 0.0578(9) 0.1217(14) 0.0124(8) 0.0375(10) -0.0182(9)
    F6 0.0993(11) 0.0597(8) 0.0698(9) 0.0010(7) 0.0486(8) 0.0020(7)
    C1 0.0620(17) 0.089(2) 0.0703(18) -0.0014(16) 0.0085(14) 0.0089(16)
    C2 0.0697(19) 0.079(2) 0.093(2) -0.0155(16) 0.0105(16) -0.0116(16)
    C3 0.0668(17) 0.0624(16) 0.0796(19) -0.0030(13) 0.0170(14) -0.0114(13)
    C4 0.0609(14) 0.0462(13) 0.0474(13) -0.0010(11) 0.0155(11) 0.0011(10)
    C5 0.0762(19) 0.0583(16) 0.095(2) 0.0095(14) -0.0097(16) -0.0104(15)
    C6 0.080(2) 0.0715(19) 0.109(2) 0.0242(16) -0.0054(18) -0.0060(17)
    C7 0.0635(15) 0.0403(12) 0.0516(13) 0.0008(11) 0.0203(11) 0.0007(10)
    C8 0.0603(14) 0.0358(11) 0.0504(13) -0.0037(10) 0.0213(11) 0.0001(9)
    C9 0.0751(17) 0.0405(13) 0.0768(17) 0.0004(12) 0.0248(14) -0.0078(12)
    C10 0.098(2) 0.0397(14) 0.108(2) -0.0073(13) 0.0561(18) 0.0052(14)
    C11 0.0546(13) 0.0476(13) 0.0498(13) -0.0083(11) 0.0211(11) -0.0019(10)
    C12 0.0453(12) 0.0454(12) 0.0489(13) -0.0030(10) 0.0136(10) -0.0028(10)
    C13 0.0509(13) 0.0481(13) 0.0488(13) 0.0009(10) 0.0191(11) -0.0019(10)
    C14 0.0609(15) 0.0461(13) 0.0628(15) 0.0013(11) 0.0169(12) 0.0022(11)
    C15 0.0559(15) 0.0523(15) 0.0716(16) 0.0128(12) 0.0104(13) -0.0089(12)
    C16 0.0534(14) 0.0699(17) 0.0732(17) 0.0086(12) 0.0251(13) -0.0118(13)
    C17 0.0502(13) 0.0612(15) 0.0630(15) -0.0028(11) 0.0221(12) -0.0025(11)
    C18 0.0450(13) 0.0761(17) 0.0757(18) -0.0005(12) 0.0081(13) -0.0074(14)
    C19 0.0517(15) 0.0742(17) 0.088(2) 0.0079(13) 0.0147(14) -0.0202(15)
    C20 0.0500(14) 0.0764(17) 0.0701(17) 0.0039(13) 0.0099(12) -0.0214(13)
    C21 0.0471(13) 0.0438(12) 0.0575(14) 0.0006(10) 0.0107(11) -0.0043(10)
    C22 0.0574(15) 0.0715(16) 0.0687(17) -0.0019(13) 0.0131(13) -0.0196(13)
    C23 0.0577(16) 0.096(2) 0.0688(18) -0.0033(15) 0.0013(13) -0.0230(15)
    C24 0.0492(13) 0.0443(12) 0.0545(14) 0.0041(10) 0.0131(11) -0.0022(10)
    C25 0.0736(17) 0.0462(15) 0.0695(17) 0.0032(12) 0.0188(14) -0.0100(12)
    C26 0.139(3) 0.0516(16) 0.085(2) 0.0185(16) 0.062(2) 0.0197(15)
    C27 0.0529(13) 0.0390(12) 0.0460(12) 0.0029(10) 0.0141(10) 0.0009(9)
    C28 0.0470(13) 0.0525(13) 0.0493(13) -0.0041(11) 0.0110(10) -0.0030(10)
    C29 0.0383(11) 0.0519(13) 0.0518(13) 0.0040(10) 0.0065(10) -0.0028(10)
    C30 0.0436(13) 0.0695(16) 0.0689(16) 0.0039(12) 0.0178(12) 0.0007(12)
    C31 0.0531(15) 0.0789(19) 0.086(2) 0.0196(14) 0.0214(14) -0.0113(16)
    C32 0.0599(16) 0.0566(16) 0.090(2) 0.0202(13) 0.0109(15) -0.0109(14)
    C33 0.0591(15) 0.0538(15) 0.0720(17) 0.0072(12) 0.0107(13) 0.0035(12)
    C34 0.0461(13) 0.0543(14) 0.0530(13) 0.0073(10) 0.0133(11) -0.0021(11)
    C35 0.0549(15) 0.0831(19) 0.0667(17) -0.0069(14) 0.0197(13) -0.0031(14)
    C36 0.0665(17) 0.0618(16) 0.0816(19) 0.0002(14) 0.0075(14) 0.0038(14)
    C37 0.0626(16) 0.0576(15) 0.0721(17) -0.0108(12) 0.0059(13) 0.0026(12)
    C38 0.0561(14) 0.0512(14) 0.0550(14) -0.0074(11) 0.0160(11) -0.0104(11)
    C39 0.0683(18) 0.0578(15) 0.097(2) -0.0115(13) 0.0143(15) -0.0122(14)
    C40 0.0622(18) 0.077(2) 0.100(2) -0.0216(15) 0.0173(16) -0.0139(16)
    C41 0.0628(15) 0.0460(13) 0.0543(14) -0.0061(11) 0.0173(12) -0.0040(10)
    C42 0.0592(14) 0.0384(12) 0.0502(13) -0.0063(10) 0.0165(11) 0.0016(10)
    C43 0.0783(18) 0.0427(14) 0.0684(16) 0.0042(12) 0.0133(14) -0.0033(12)
    C44 0.0692(16) 0.0396(13) 0.0810(18) -0.0086(12) 0.0201(14) 0.0077(12)
    C45 0.0592(15) 0.0503(13) 0.0510(14) -0.0097(11) 0.0159(11) 0.0015(10)
    C46 0.0475(12) 0.0463(12) 0.0478(12) -0.0021(10) 0.0117(10) 0.0003(10)
    C47 0.0555(14) 0.0523(14) 0.0467(13) -0.0020(11) 0.0164(11) -0.0036(10)
    C48 0.0587(14) 0.0469(13) 0.0605(15) -0.0021(11) 0.0123(12) 0.0019(11)
    C49 0.0589(15) 0.0497(14) 0.0719(17) 0.0040(12) 0.0117(13) -0.0118(12)
    C50 0.0548(15) 0.0729(18) 0.0718(17) 0.0045(13) 0.0260(13) -0.0102(14)
    C51 0.0512(14) 0.0644(16) 0.0603(15) -0.0047(12) 0.0167(12) 0.0004(12)
    Cl1 0.0659(5) 0.1549(9) 0.1484(9) 0.0093(5) -0.0074(5) 0.0063(7)
    Cl2 0.0478(4) 0.1542(8) 0.1166(7) 0.0082(5) -0.0016(4) -0.0248(6)
    Cl3 0.0559(4) 0.1225(7) 0.1150(7) -0.0003(4) 0.0183(4) 0.0045(5)
    N1 0.0602(12) 0.0345(10) 0.0607(12) -0.0031(8) 0.0250(10) 0.0001(8)
    N2 0.0673(13) 0.0431(11) 0.0587(12) -0.0010(9) 0.0246(10) -0.0015(9)
    N3 0.0952(17) 0.0379(11) 0.126(2) -0.0095(11) 0.0542(16) -0.0073(12)
    N4 0.0548(11) 0.0395(10) 0.0483(11) 0.0019(8) 0.0165(9) 0.0025(8)
    N5 0.0820(14) 0.0457(12) 0.0506(12) 0.0018(10) 0.0192(10) -0.0016(9)
    N6 0.143(2) 0.0438(13) 0.114(2) 0.0119(13) 0.0683(19) 0.0111(13)
    N7 0.0567(11) 0.0364(10) 0.0544(11) -0.0046(8) 0.0138(9) 0.0038(8)
    N8 0.0693(13) 0.0418(11) 0.0559(12) 0.0011(9) 0.0193(10) 0.0016(9)
    N9 0.0769(15) 0.0384(11) 0.0924(16) -0.0040(10) 0.0157(13) 0.0009(11)
    O1 0.0655(11) 0.0531(10) 0.0987(14) -0.0161(9) 0.0317(10) -0.0087(9)
    O2 0.0545(10) 0.0589(10) 0.0935(13) -0.0102(8) 0.0158(9) -0.0070(9)
    O3 0.0633(11) 0.0564(10) 0.1024(14) -0.0139(9) 0.0257(10) -0.0045(9)
_geom_special_details
;
All e.s.d.'s (except the e.s.d. in the dihedral angle between two l.s. planes)
are estimated using the full covariance matrix. The cell e.s.d.'s are taken
into account individually in the estimation of e.s.d.'s in distances, angles
and torsion angles; correlations between e.s.d.'s in cell parameters are only
used when they are defined by crystal symmetry. An approximate (isotropic)
treatment of cell e.s.d.'s is used for estimating e.s.d.'s involving l.s.
planes.
;
loop_
    _geom_bond_atom_site_label_1
    _geom_bond_atom_site_label_2
    _geom_bond_site_symmetry_2
    _geom_bond_distance
    _geom_bond_publ_flag
    F1 C13 . 1.356(2) ?
    F2 C15 . 1.345(3) ?
    F3 C34 . 1.351(2) ?
    F4 C32 . 1.343(3) ?
    F5 C49 . 1.356(3) ?
    F6 C47 . 1.354(2) ?
    C1 C6 . 1.354(4) ?
    C1 C2 . 1.349(4) ?
    C1 Cl1 . 1.736(3) ?
    C2 C3 . 1.376(4) ?
    C2 H2A . 0.9300 ?
    C3 C4 . 1.374(3) ?
    C3 H3A . 0.9300 ?
    C4 C5 . 1.382(3) ?
    C4 C7 . 1.452(3) ?
    C5 C6 . 1.369(4) ?
    C5 H5A . 0.9300 ?
    C6 H6A . 0.9300 ?
    C7 C8 . 1.339(3) ?
    C7 H7A . 0.9300 ?
    C8 N1 . 1.420(3) ?
    C8 C11 . 1.479(3) ?
    C9 N2 . 1.304(3) ?
    C9 N3 . 1.339(3) ?
    C9 H9A . 0.9300 ?
    C10 N3 . 1.310(3) ?
    C10 N1 . 1.323(3) ?
    C10 H10A . 0.9300 ?
    C11 O1 . 1.212(2) ?
    C11 C12 . 1.486(3) ?
    C12 C13 . 1.376(3) ?
    C12 C17 . 1.385(3) ?
    C13 C14 . 1.363(3) ?
    C14 C15 . 1.367(3) ?
    C14 H14A . 0.9300 ?
    C15 C16 . 1.364(3) ?
    C16 C17 . 1.365(3) ?
    C16 H16A . 0.9300 ?
    C17 H17A . 0.9300 ?
    C18 C19 . 1.365(3) ?
    C18 C23 . 1.362(3) ?
    C18 Cl2 . 1.733(2) ?
    C19 C20 . 1.374(3) ?
    C19 H19A . 0.9300 ?
    C20 C21 . 1.383(3) ?
    C20 H20A . 0.9300 ?
    C21 C22 . 1.380(3) ?
    C21 C24 . 1.461(3) ?
    C22 C23 . 1.370(3) ?
    C22 H22A . 0.9300 ?
    C23 H23A . 0.9300 ?
    C24 C27 . 1.328(3) ?
    C24 H24A . 0.9300 ?
    C25 N5 . 1.303(3) ?
    C25 N6 . 1.321(3) ?
    C25 H25A . 0.9300 ?
    C26 N6 . 1.306(3) ?
    C26 N4 . 1.315(3) ?
    C26 H26A . 0.9300 ?
    C27 N4 . 1.426(3) ?
    C27 C28 . 1.484(3) ?
    C28 O2 . 1.214(2) ?
    C28 C29 . 1.479(3) ?
    C29 C30 . 1.390(3) ?
    C29 C34 . 1.383(3) ?
    C30 C31 . 1.371(3) ?
    C30 H30A . 0.9300 ?
    C31 C32 . 1.361(4) ?
    C31 H31A . 0.9300 ?
    C32 C33 . 1.365(3) ?
    C33 C34 . 1.363(3) ?
    C33 H33A . 0.9300 ?
    C35 C36 . 1.358(3) ?
    C35 C40 . 1.367(4) ?
    C35 Cl3 . 1.736(3) ?
    C36 C37 . 1.374(3) ?
    C36 H36A . 0.9300 ?
    C37 C38 . 1.378(3) ?
    C37 H37A . 0.9300 ?
    C38 C39 . 1.382(3) ?
    C38 C41 . 1.457(3) ?
    C39 C40 . 1.370(4) ?
    C39 H39A . 0.9300 ?
    C40 H40A . 0.9300 ?
    C41 C42 . 1.329(3) ?
    C41 H41A . 0.9300 ?
    C42 N7 . 1.423(3) ?
    C42 C45 . 1.479(3) ?
    C43 N8 . 1.308(3) ?
    C43 N9 . 1.343(3) ?
    C43 H43A . 0.9300 ?
    C44 N9 . 1.310(3) ?
    C44 N7 . 1.332(3) ?
    C44 H44A . 0.9300 ?
    C45 O3 . 1.210(3) ?
    C45 C46 . 1.497(3) ?
    C46 C47 . 1.371(3) ?
    C46 C51 . 1.385(3) ?
    C47 C48 . 1.370(3) ?
    C48 C49 . 1.365(3) ?
    C48 H48A . 0.9300 ?
    C49 C50 . 1.356(3) ?
    C50 C51 . 1.373(3) ?
    C50 H50A . 0.9300 ?
    C51 H51A . 0.9300 ?
    N1 N2 . 1.360(2) ?
    N4 N5 . 1.350(2) ?
    N7 N8 . 1.363(2) ?
loop_
    _geom_angle_atom_site_label_1
    _geom_angle_atom_site_label_2
    _geom_angle_atom_site_label_3
    _geom_angle_site_symmetry_1
    _geom_angle_site_symmetry_3
    _geom_angle
    _geom_angle_publ_flag
    C6 C1 C2 . . 120.6(3) ?
    C6 C1 Cl1 . . 118.5(2) ?
    C2 C1 Cl1 . . 120.8(2) ?
    C3 C2 C1 . . 119.2(3) ?
    C3 C2 H2A . . 120.4 ?
    C1 C2 H2A . . 120.4 ?
    C2 C3 C4 . . 122.2(3) ?
    C2 C3 H3A . . 118.9 ?
    C4 C3 H3A . . 118.9 ?
    C5 C4 C3 . . 116.6(2) ?
    C5 C4 C7 . . 125.8(2) ?
    C3 C4 C7 . . 117.6(2) ?
    C4 C5 C6 . . 121.4(3) ?
    C4 C5 H5A . . 119.3 ?
    C6 C5 H5A . . 119.3 ?
    C1 C6 C5 . . 120.0(3) ?
    C1 C6 H6A . . 120.0 ?
    C5 C6 H6A . . 120.0 ?
    C8 C7 C4 . . 131.6(2) ?
    C8 C7 H7A . . 114.2 ?
    C4 C7 H7A . . 114.2 ?
    C7 C8 N1 . . 123.0(2) ?
    C7 C8 C11 . . 122.05(19) ?
    N1 C8 C11 . . 114.69(19) ?
    N2 C9 N3 . . 115.7(2) ?
    N2 C9 H9A . . 122.2 ?
    N3 C9 H9A . . 122.2 ?
    N3 C10 N1 . . 111.3(2) ?
    N3 C10 H10A . . 124.4 ?
    N1 C10 H10A . . 124.4 ?
    O1 C11 C8 . . 119.8(2) ?
    O1 C11 C12 . . 119.9(2) ?
    C8 C11 C12 . . 120.18(18) ?
    C13 C12 C17 . . 116.3(2) ?
    C13 C12 C11 . . 124.56(18) ?
    C17 C12 C11 . . 119.10(19) ?
    F1 C13 C14 . . 117.20(19) ?
    F1 C13 C12 . . 118.81(18) ?
    C14 C13 C12 . . 124.0(2) ?
    C15 C14 C13 . . 116.5(2) ?
    C15 C14 H14A . . 121.8 ?
    C13 C14 H14A . . 121.8 ?
    F2 C15 C14 . . 117.5(2) ?
    F2 C15 C16 . . 119.5(2) ?
    C14 C15 C16 . . 123.0(2) ?
    C15 C16 C17 . . 118.1(2) ?
    C15 C16 H16A . . 120.9 ?
    C17 C16 H16A . . 120.9 ?
    C16 C17 C12 . . 122.1(2) ?
    C16 C17 H17A . . 119.0 ?
    C12 C17 H17A . . 119.0 ?
    C19 C18 C23 . . 120.5(2) ?
    C19 C18 Cl2 . . 119.1(2) ?
    C23 C18 Cl2 . . 120.4(2) ?
    C20 C19 C18 . . 119.7(2) ?
    C20 C19 H19A . . 120.1 ?
    C18 C19 H19A . . 120.1 ?
    C19 C20 C21 . . 120.8(2) ?
    C19 C20 H20A . . 119.6 ?
    C21 C20 H20A . . 119.6 ?
    C20 C21 C22 . . 118.1(2) ?
    C20 C21 C24 . . 123.7(2) ?
    C22 C21 C24 . . 118.1(2) ?
    C23 C22 C21 . . 120.9(2) ?
    C23 C22 H22A . . 119.5 ?
    C21 C22 H22A . . 119.5 ?
    C22 C23 C18 . . 119.9(2) ?
    C22 C23 H23A . . 120.1 ?
    C18 C23 H23A . . 120.1 ?
    C27 C24 C21 . . 129.9(2) ?
    C27 C24 H24A . . 115.0 ?
    C21 C24 H24A . . 115.0 ?
    N5 C25 N6 . . 115.8(2) ?
    N5 C25 H25A . . 122.1 ?
    N6 C25 H25A . . 122.1 ?
    N6 C26 N4 . . 111.7(2) ?
    N6 C26 H26A . . 124.1 ?
    N4 C26 H26A . . 124.1 ?
    C24 C27 N4 . . 122.06(19) ?
    C24 C27 C28 . . 122.56(19) ?
    N4 C27 C28 . . 114.39(18) ?
    O2 C28 C29 . . 120.7(2) ?
    O2 C28 C27 . . 119.6(2) ?
    C29 C28 C27 . . 119.55(19) ?
    C30 C29 C34 . . 116.2(2) ?
    C30 C29 C28 . . 118.9(2) ?
    C34 C29 C28 . . 124.89(19) ?
    C29 C30 C31 . . 121.8(2) ?
    C29 C30 H30A . . 119.1 ?
    C31 C30 H30A . . 119.1 ?
    C32 C31 C30 . . 118.2(2) ?
    C32 C31 H31A . . 120.9 ?
    C30 C31 H31A . . 120.9 ?
    C31 C32 F4 . . 119.3(2) ?
    C31 C32 C33 . . 123.1(2) ?
    F4 C32 C33 . . 117.6(3) ?
    C32 C33 C34 . . 116.9(2) ?
    C32 C33 H33A . . 121.6 ?
    C34 C33 H33A . . 121.6 ?
    F3 C34 C33 . . 117.6(2) ?
    F3 C34 C29 . . 118.71(19) ?
    C33 C34 C29 . . 123.7(2) ?
    C36 C35 C40 . . 120.1(3) ?
    C36 C35 Cl3 . . 119.7(2) ?
    C40 C35 Cl3 . . 120.2(2) ?
    C35 C36 C37 . . 120.3(2) ?
    C35 C36 H36A . . 119.8 ?
    C37 C36 H36A . . 119.8 ?
    C36 C37 C38 . . 120.9(2) ?
    C36 C37 H37A . . 119.5 ?
    C38 C37 H37A . . 119.5 ?
    C39 C38 C37 . . 117.4(2) ?
    C39 C38 C41 . . 118.7(2) ?
    C37 C38 C41 . . 123.7(2) ?
    C40 C39 C38 . . 121.8(3) ?
    C40 C39 H39A . . 119.1 ?
    C38 C39 H39A . . 119.1 ?
    C35 C40 C39 . . 119.4(2) ?
    C35 C40 H40A . . 120.3 ?
    C39 C40 H40A . . 120.3 ?
    C42 C41 C38 . . 131.1(2) ?
    C42 C41 H41A . . 114.4 ?
    C38 C41 H41A . . 114.4 ?
    C41 C42 N7 . . 121.8(2) ?
    C41 C42 C45 . . 122.9(2) ?
    N7 C42 C45 . . 115.06(19) ?
    N8 C43 N9 . . 115.9(2) ?
    N8 C43 H43A . . 122.1 ?
    N9 C43 H43A . . 122.1 ?
    N9 C44 N7 . . 111.2(2) ?
    N9 C44 H44A . . 124.4 ?
    N7 C44 H44A . . 124.4 ?
    O3 C45 C42 . . 120.0(2) ?
    O3 C45 C46 . . 120.1(2) ?
    C42 C45 C46 . . 119.76(19) ?
    C47 C46 C51 . . 117.0(2) ?
    C47 C46 C45 . . 124.74(19) ?
    C51 C46 C45 . . 118.3(2) ?
    F6 C47 C46 . . 119.30(19) ?
    F6 C47 C48 . . 116.8(2) ?
    C46 C47 C48 . . 123.9(2) ?
    C47 C48 C49 . . 115.8(2) ?
    C47 C48 H48A . . 122.1 ?
    C49 C48 H48A . . 122.1 ?
    F5 C49 C50 . . 119.0(2) ?
    F5 C49 C48 . . 117.0(2) ?
    C50 C49 C48 . . 124.0(2) ?
    C49 C50 C51 . . 118.0(2) ?
    C49 C50 H50A . . 121.0 ?
    C51 C50 H50A . . 121.0 ?
    C46 C51 C50 . . 121.3(2) ?
    C46 C51 H51A . . 119.3 ?
    C50 C51 H51A . . 119.3 ?
    C10 N1 N2 . . 108.76(19) ?
    C10 N1 C8 . . 130.4(2) ?
    N2 N1 C8 . . 120.77(16) ?
    C9 N2 N1 . . 102.15(18) ?
    C10 N3 C9 . . 102.13(19) ?
    C26 N4 N5 . . 108.30(18) ?
    C26 N4 C27 . . 128.79(19) ?
    N5 N4 C27 . . 122.78(17) ?
    C25 N5 N4 . . 102.26(19) ?
    C26 N6 C25 . . 101.9(2) ?
    C44 N7 N8 . . 108.84(19) ?
    C44 N7 C42 . . 131.2(2) ?
    N8 N7 C42 . . 119.98(16) ?
    C43 N8 N7 . . 101.92(19) ?
    C44 N9 C43 . . 102.13(19) ?
loop_
    _geom_torsion_atom_site_label_1
    _geom_torsion_atom_site_label_2
    _geom_torsion_atom_site_label_3
    _geom_torsion_atom_site_label_4
    _geom_torsion_site_symmetry_1
    _geom_torsion_site_symmetry_2
    _geom_torsion_site_symmetry_3
    _geom_torsion_site_symmetry_4
    _geom_torsion
    _geom_torsion_publ_flag
    C6 C1 C2 C3 . . . . -0.4(5) ?
    Cl1 C1 C2 C3 . . . . 179.5(2) ?
    C1 C2 C3 C4 . . . . -0.3(4) ?
    C2 C3 C4 C5 . . . . 1.2(4) ?
    C2 C3 C4 C7 . . . . 178.6(2) ?
    C3 C4 C5 C6 . . . . -1.4(4) ?
    C7 C4 C5 C6 . . . . -178.6(3) ?
    C2 C1 C6 C5 . . . . 0.2(5) ?
    Cl1 C1 C6 C5 . . . . -179.7(2) ?
    C4 C5 C6 C1 . . . . 0.8(5) ?
    C5 C4 C7 C8 . . . . -5.3(4) ?
    C3 C4 C7 C8 . . . . 177.5(2) ?
    C4 C7 C8 N1 . . . . -4.1(4) ?
    C4 C7 C8 C11 . . . . 169.3(2) ?
    C7 C8 C11 O1 . . . . -148.9(2) ?
    N1 C8 C11 O1 . . . . 25.1(3) ?
    C7 C8 C11 C12 . . . . 27.3(3) ?
    N1 C8 C11 C12 . . . . -158.77(18) ?
    O1 C11 C12 C13 . . . . -135.5(2) ?
    C8 C11 C12 C13 . . . . 48.3(3) ?
    O1 C11 C12 C17 . . . . 41.3(3) ?
    C8 C11 C12 C17 . . . . -134.8(2) ?
    C17 C12 C13 F1 . . . . -179.06(19) ?
    C11 C12 C13 F1 . . . . -2.1(3) ?
    C17 C12 C13 C14 . . . . 0.1(3) ?
    C11 C12 C13 C14 . . . . 177.0(2) ?
    F1 C13 C14 C15 . . . . -179.8(2) ?
    C12 C13 C14 C15 . . . . 1.0(3) ?
    C13 C14 C15 F2 . . . . 178.9(2) ?
    C13 C14 C15 C16 . . . . -0.6(4) ?
    F2 C15 C16 C17 . . . . 179.5(2) ?
    C14 C15 C16 C17 . . . . -1.0(4) ?
    C15 C16 C17 C12 . . . . 2.3(4) ?
    C13 C12 C17 C16 . . . . -1.8(3) ?
    C11 C12 C17 C16 . . . . -178.9(2) ?
    C23 C18 C19 C20 . . . . 2.8(4) ?
    Cl2 C18 C19 C20 . . . . -178.9(2) ?
    C18 C19 C20 C21 . . . . -1.1(4) ?
    C19 C20 C21 C22 . . . . -2.1(4) ?
    C19 C20 C21 C24 . . . . -180.0(2) ?
    C20 C21 C22 C23 . . . . 3.7(4) ?
    C24 C21 C22 C23 . . . . -178.4(2) ?
    C21 C22 C23 C18 . . . . -2.0(4) ?
    C19 C18 C23 C22 . . . . -1.3(4) ?
    Cl2 C18 C23 C22 . . . . -179.6(2) ?
    C20 C21 C24 C27 . . . . -34.9(4) ?
    C22 C21 C24 C27 . . . . 147.3(3) ?
    C21 C24 C27 N4 . . . . -2.8(4) ?
    C21 C24 C27 C28 . . . . -170.8(2) ?
    C24 C27 C28 O2 . . . . 150.8(2) ?
    N4 C27 C28 O2 . . . . -18.0(3) ?
    C24 C27 C28 C29 . . . . -25.0(3) ?
    N4 C27 C28 C29 . . . . 166.23(18) ?
    O2 C28 C29 C30 . . . . -42.7(3) ?
    C27 C28 C29 C30 . . . . 133.0(2) ?
    O2 C28 C29 C34 . . . . 136.6(2) ?
    C27 C28 C29 C34 . . . . -47.7(3) ?
    C34 C29 C30 C31 . . . . 1.9(3) ?
    C28 C29 C30 C31 . . . . -178.8(2) ?
    C29 C30 C31 C32 . . . . -1.3(4) ?
    C30 C31 C32 F4 . . . . 179.5(2) ?
    C30 C31 C32 C33 . . . . -0.4(4) ?
    C31 C32 C33 C34 . . . . 1.4(4) ?
    F4 C32 C33 C34 . . . . -178.5(2) ?
    C32 C33 C34 F3 . . . . -179.4(2) ?
    C32 C33 C34 C29 . . . . -0.7(4) ?
    C30 C29 C34 F3 . . . . 177.8(2) ?
    C28 C29 C34 F3 . . . . -1.5(3) ?
    C30 C29 C34 C33 . . . . -0.8(3) ?
    C28 C29 C34 C33 . . . . 179.8(2) ?
    C40 C35 C36 C37 . . . . 0.4(4) ?
    Cl3 C35 C36 C37 . . . . -179.2(2) ?
    C35 C36 C37 C38 . . . . 0.2(4) ?
    C36 C37 C38 C39 . . . . 0.0(4) ?
    C36 C37 C38 C41 . . . . 175.4(2) ?
    C37 C38 C39 C40 . . . . -0.8(4) ?
    C41 C38 C39 C40 . . . . -176.3(2) ?
    C36 C35 C40 C39 . . . . -1.1(4) ?
    Cl3 C35 C40 C39 . . . . 178.5(2) ?
    C38 C39 C40 C35 . . . . 1.3(4) ?
    C39 C38 C41 C42 . . . . -157.0(3) ?
    C37 C38 C41 C42 . . . . 27.8(4) ?
    C38 C41 C42 N7 . . . . 7.8(4) ?
    C38 C41 C42 C45 . . . . -165.9(2) ?
    C41 C42 C45 O3 . . . . 150.1(2) ?
    N7 C42 C45 O3 . . . . -24.0(3) ?
    C41 C42 C45 C46 . . . . -25.4(3) ?
    N7 C42 C45 C46 . . . . 160.52(18) ?
    O3 C45 C46 C47 . . . . 137.4(2) ?
    C42 C45 C46 C47 . . . . -47.1(3) ?
    O3 C45 C46 C51 . . . . -39.7(3) ?
    C42 C45 C46 C51 . . . . 135.8(2) ?
    C51 C46 C47 F6 . . . . 177.1(2) ?
    C45 C46 C47 F6 . . . . 0.0(3) ?
    C51 C46 C47 C48 . . . . -1.1(3) ?
    C45 C46 C47 C48 . . . . -178.2(2) ?
    F6 C47 C48 C49 . . . . -178.9(2) ?
    C46 C47 C48 C49 . . . . -0.6(3) ?
    C47 C48 C49 F5 . . . . -178.9(2) ?
    C47 C48 C49 C50 . . . . 1.4(4) ?
    F5 C49 C50 C51 . . . . 179.8(2) ?
    C48 C49 C50 C51 . . . . -0.5(4) ?
    C47 C46 C51 C50 . . . . 2.1(3) ?
    C45 C46 C51 C50 . . . . 179.4(2) ?
    C49 C50 C51 C46 . . . . -1.4(4) ?
    N3 C10 N1 N2 . . . . 1.5(3) ?
    N3 C10 N1 C8 . . . . 177.9(2) ?
    C7 C8 N1 C10 . . . . 112.1(3) ?
    C11 C8 N1 C10 . . . . -61.8(3) ?
    C7 C8 N1 N2 . . . . -71.9(3) ?
    C11 C8 N1 N2 . . . . 114.2(2) ?
    N3 C9 N2 N1 . . . . 0.4(3) ?
    C10 N1 N2 C9 . . . . -1.1(3) ?
    C8 N1 N2 C9 . . . . -177.9(2) ?
    N1 C10 N3 C9 . . . . -1.2(3) ?
    N2 C9 N3 C10 . . . . 0.4(3) ?
    N6 C26 N4 N5 . . . . -1.2(3) ?
    N6 C26 N4 C27 . . . . -177.1(2) ?
    C24 C27 N4 C26 . . . . -95.4(3) ?
    C28 C27 N4 C26 . . . . 73.4(3) ?
    C24 C27 N4 N5 . . . . 89.2(3) ?
    C28 C27 N4 N5 . . . . -101.9(2) ?
    N6 C25 N5 N4 . . . . -0.8(3) ?
    C26 N4 N5 C25 . . . . 1.1(3) ?
    C27 N4 N5 C25 . . . . 177.3(2) ?
    N4 C26 N6 C25 . . . . 0.7(4) ?
    N5 C25 N6 C26 . . . . 0.1(4) ?
    N9 C44 N7 N8 . . . . -0.6(3) ?
    N9 C44 N7 C42 . . . . 179.4(2) ?
    C41 C42 N7 C44 . . . . -123.7(3) ?
    C45 C42 N7 C44 . . . . 50.4(3) ?
    C41 C42 N7 N8 . . . . 56.2(3) ?
    C45 C42 N7 N8 . . . . -129.6(2) ?
    N9 C43 N8 N7 . . . . 0.4(3) ?
    C44 N7 N8 C43 . . . . 0.1(2) ?
    C42 N7 N8 C43 . . . . -179.89(19) ?
    N7 C44 N9 C43 . . . . 0.7(3) ?
    N8 C43 N9 C44 . . . . -0.7(3) ?
