# Supplementary material for: (Z)-3-(4-Chloro­phen­yl)-1-(2,4-difluoro­phen­yl)-2-(1H-1,2,4-triazol-1-yl)prop-2-en-1-one
Source: Acta Crystallogr Sect E Struct Rep Online. 2012 May 19;68(Pt 6):o1828. doi: 10.1107/S1600536812022118 (PMC3379402; doi:10.1107/S1600536812022118)
Supplement: Supplementary file 2 [file e-68-o1828-Isup2.hkl]

# 
# h,k,l, Fc-squared, Fo-squared, sigma(Fo-squared) and status flag 
# 
data_I
_shelx_title ' A in P2(1)/c' 
_shelx_refln_list_code          4 
_shelx_F_calc_maximum      547.71 
_exptl_crystal_F_000      2112.00 
_reflns_d_resolution_high  0.8107 
 
loop_ 
 _symmetry_equiv_pos_as_xyz 
 'x, y, z' 
 '-x, y+1/2, -z+1/2' 
 '-x, -y, -z' 
 'x, -y-1/2, z-1/2' 
 
_cell_length_a    17.2367 
_cell_length_b    10.4663 
_cell_length_c    26.5544 
_cell_angle_alpha  90.000 
_cell_angle_beta  102.378 
_cell_angle_gamma  90.000 
 
_shelx_F_squared_multiplier     1.000 
 
loop_ 
 _refln_index_h 
 _refln_index_k 
 _refln_index_l 
 _refln_F_squared_calc 
 _refln_F_squared_meas 
 _refln_F_squared_sigma 
 _refln_observed_status 
   2   0   0    13379.28    12685.62    235.90 o 
   3   0   0    52007.77    49481.21    913.51 o 
   4   0   0     3382.60     3270.21     52.09 o 
   5   0   0     1285.08     1334.36     26.09 o 
   6   0   0    52202.43    55041.75    609.73 o 
   7   0   0    58194.75    59709.47    662.38 o 
   8   0   0    17021.24    19024.34    221.18 o 
   9   0   0    19660.18    20685.67    241.03 o 
  10   0   0      342.68      286.28     13.37 o 
  11   0   0      169.50       98.30      9.77 o 
  12   0   0     1662.62     1641.88     39.97 o 
  13   0   0      818.56      869.53     25.63 o 
  14   0   0     5618.22     5392.88     81.59 o 
  15   0   0      266.67      308.90     23.07 o 
  16   0   0      387.42      366.25     24.44 o 
  17   0   0      382.91      411.35     40.73 o 
  18   0   0       85.41       64.09     29.27 o 
  19   0   0       52.22       19.02     47.08 o 
   1   1   0    20880.18    17792.79   2165.29 o 
   2   1   0     3686.86     3908.49     54.48 o 
   3   1   0     1036.21      996.35     15.53 o 
   4   1   0     6508.11     5965.44     62.29 o 
   5   1   0     1328.65     1336.39     18.28 o 
   6   1   0     6129.75     5755.00     56.73 o 
   7   1   0     2776.33     3271.45     36.52 o 
   8   1   0     5043.36     5462.08     56.87 o 
   9   1   0     2938.55     2836.34     35.36 o 
  10   1   0     6643.40     6611.10     69.35 o 
  11   1   0      197.73      190.73     10.42 o 
  12   1   0        2.67       -4.46      5.68 o 
  13   1   0       77.81       66.92     13.82 o 
  14   1   0       92.96      102.65     10.11 o 
  15   1   0      222.80      240.79     19.75 o 
  16   1   0       16.66       12.48      7.92 o 
  17   1   0        1.06       19.14     10.00 o 
  18   1   0        0.42       -9.73     10.47 o 
  19   1   0       31.17       12.72     20.36 o 
  20   1   0        0.18      -12.72     20.36 o 
   0   2   0     1812.70     1575.82     35.76 o 
   1   2   0     6310.79     6077.03     69.34 o 
   2   2   0    17737.55    17495.24    235.90 o 
   3   2   0       53.08       77.44      9.18 o 
   4   2   0     1295.93     1275.85     25.72 o 
   5   2   0     9955.40     9115.43     93.07 o 
   6   2   0      229.16      215.19      7.37 o 
   7   2   0        1.49        3.39      3.96 o 
   8   2   0     1788.88     1573.73     22.99 o 
   9   2   0      623.66      559.80     14.17 o 
  10   2   0      700.62      660.77     19.99 o 
  11   2   0      477.13      449.87     13.65 o 
  12   2   0      456.00      423.84     16.67 o 
  13   2   0     1032.57     1014.43     26.58 o 
  14   2   0     1813.38     1796.32     31.39 o 
  15   2   0      317.60      306.03     16.99 o 
  16   2   0        1.42      -12.03      8.02 o 
  17   2   0      338.58      379.81     23.14 o 
  18   2   0       17.79       27.99     14.40 o 
  19   2   0       41.45       63.62     22.90 o 
  20   2   0       28.63       73.80     25.45 o 
   1   3   0     3673.76     3287.04     36.10 o 
   2   3   0    33364.29    32707.67    308.00 o 
   3   3   0     1155.55     1150.07     19.97 o 
   4   3   0      442.58      436.09     11.58 o 
   5   3   0     6437.42     5937.92     58.61 o 
   6   3   0     1570.11     1635.20     19.70 o 
   7   3   0     2845.07     2781.64     33.26 o 
   8   3   0     6483.72     6648.20     67.85 o 
   9   3   0     4181.89     4030.09     50.11 o 
  10   3   0      716.09      694.41     17.25 o 
  11   3   0     1519.89     1436.50     25.00 o 
  12   3   0       29.77       31.89      7.10 o 
  13   3   0        7.32       20.76      7.74 o 
  14   3   0        7.62        7.04      8.45 o 
  15   3   0      263.48      314.72     23.26 o 
  16   3   0      102.89       84.54     26.72 o 
  17   3   0      223.20      183.06     20.64 o 
  18   3   0       83.50       77.26     17.82 o 
  19   3   0       59.29       63.62     18.00 o 
  20   3   0      100.58      106.89     30.54 o 
   0   4   0     2573.09     2461.04     43.37 o 
   1   4   0     2326.62     2345.44     29.29 o 
   2   4   0     1591.39     1607.78     22.16 o 
   3   4   0      708.75      769.67     13.79 o 
   4   4   0     5268.90     5411.77     58.91 o 
   5   4   0      227.17      221.86      7.34 o 
   6   4   0       16.33       15.24      3.36 o 
   7   4   0     3161.16     3262.06     36.23 o 
   8   4   0      324.28      356.43      9.96 o 
   9   4   0     1372.63     1375.83     22.71 o 
  10   4   0      333.61      386.03     14.31 o 
  11   4   0     1101.94     1082.57     27.12 o 
  12   4   0      331.12      321.34     16.83 o 
  13   4   0        6.42        1.82      8.23 o 
  14   4   0      112.53       83.86     15.57 o 
  15   4   0        5.15        6.36     16.54 o 
  16   4   0        0.03       -5.45     20.36 o 
  17   4   0      137.67      173.51     21.37 o 
  18   4   0      207.80      217.66     23.19 o 
  19   4   0        5.55        2.54     14.40 o 
   1   5   0     1241.60     1335.82     21.26 o 
   2   5   0     3237.56     3595.13     46.03 o 
   3   5   0     7332.29     7406.80     78.90 o 
   4   5   0     2539.39     2653.53     46.74 o 
   5   5   0       73.93      104.98     10.65 o 
   6   5   0       88.39       86.01      5.55 o 
   7   5   0      882.89      879.62     15.16 o 
   8   5   0      371.82      382.07     15.51 o 
   9   5   0      348.26      356.12     16.37 o 
  10   5   0        4.57       -4.52      6.67 o 
  11   5   0       31.23       14.56      8.99 o 
  12   5   0      260.77      268.75     16.37 o 
  13   5   0      159.36      186.44     21.63 o 
  14   5   0       34.73       58.90     38.17 o 
  15   5   0      124.85      141.80     19.55 o 
  16   5   0       33.75       16.54     19.09 o 
  17   5   0      153.72      226.37     24.25 o 
  18   5   0       81.69      120.82     50.90 o 
  19   5   0      157.79      139.83     24.18 o 
   0   6   0     1231.42     1187.58     30.62 o 
   1   6   0        3.45       -0.36      4.32 o 
   2   6   0        4.07        7.13      5.24 o 
   3   6   0       75.94       79.15      6.91 o 
   4   6   0      502.10      531.20     14.70 o 
   5   6   0       28.60       25.61      4.95 o 
   6   6   0       80.09       83.47      6.56 o 
   7   6   0       76.43       83.80     10.24 o 
   8   6   0      108.35      133.59     15.89 o 
   9   6   0      850.40      960.54     26.13 o 
  10   6   0      635.83      658.62     22.94 o 
  11   6   0       24.95       35.63      9.77 o 
  12   6   0        6.14       -6.11     12.71 o 
  13   6   0      796.38      898.20     37.29 o 
  14   6   0        5.06       12.72     38.17 o 
  15   6   0        1.11       -5.60     21.63 o 
  16   6   0       30.41       57.87     33.08 o 
  17   6   0      412.40      470.28     31.80 o 
  18   6   0        0.25       35.63     20.36 o 
   1   7   0      555.71      550.64     15.56 o 
   2   7   0      183.68      204.68     10.67 o 
   3   7   0        8.25        3.93      5.49 o 
   4   7   0       94.52       84.48      7.63 o 
   5   7   0      327.49      337.46     21.31 o 
   6   7   0       13.50        9.63      7.40 o 
   7   7   0       91.27       93.54     11.04 o 
   8   7   0       14.52       17.87      8.99 o 
   9   7   0       85.67      114.25     10.51 o 
  10   7   0       25.10       22.90     13.09 o 
  11   7   0       15.14       26.64     17.81 o 
  12   7   0        2.67       18.93     14.06 o 
  13   7   0       87.23       62.93     15.90 o 
  14   7   0        3.36      -15.61     13.41 o 
  15   7   0       48.08       43.87     24.18 o 
  16   7   0       14.34       11.92     29.27 o 
  17   7   0        1.59       15.91     17.73 o 
   0   8   0       20.99       23.14      9.78 o 
   1   8   0      248.12      246.44     15.80 o 
   2   8   0      646.05      623.68     18.29 o 
   3   8   0      113.02      109.40     11.39 o 
   4   8   0      512.77      468.61     27.55 o 
   5   8   0     1516.20     1490.29     34.54 o 
   6   8   0      121.98      117.17     12.58 o 
   7   8   0       59.24       50.51     18.09 o 
   8   8   0       80.45       85.61     16.47 o 
   9   8   0       51.97       45.66     15.27 o 
  10   8   0      144.33      143.48     20.17 o 
  11   8   0       85.47       90.22     26.72 o 
  12   8   0        0.10        8.98     14.59 o 
  13   8   0        0.46       15.41     16.54 o 
  14   8   0       61.61       47.26     18.32 o 
  15   8   0        0.97        1.20     15.22 o 
  16   8   0        1.43       -2.99     15.22 o 
   1   9   0       76.11       78.75      9.70 o 
   2   9   0      174.35      208.31     13.01 o 
   3   9   0      181.07      171.29     14.31 o 
   4   9   0      123.63      145.52     16.30 o 
   5   9   0     1951.78     1879.25     42.31 o 
   6   9   0     1525.20     1295.10     34.54 o 
   7   9   0        4.31       -6.68     13.09 o 
   8   9   0      866.43      831.40     36.61 o 
   9   9   0      427.55      452.83     29.33 o 
  10   9   0        6.07        1.50     16.54 o 
  11   9   0      170.84      173.05     22.01 o 
  12   9   0        2.28       -2.54     21.63 o 
  13   9   0       14.89        8.20     15.03 o 
  14   9   0        2.46      -13.74     13.41 o 
   0  10   0     1834.58     1883.12     64.95 o 
   1  10   0      272.62      295.26     16.13 o 
   2  10   0      270.67      336.06     37.77 o 
   3  10   0        4.62        0.64      9.77 o 
   4  10   0      101.41      117.02     14.31 o 
   5  10   0       23.22       -1.27     13.09 o 
   6  10   0       71.44       40.45     16.47 o 
   7  10   0       55.20       63.31     21.63 o 
   8  10   0       13.16       14.67     14.59 o 
   9  10   0      153.37      161.46     22.58 o 
  10  10   0        7.21       -9.13     14.59 o 
  11  10   0      100.62       81.56     25.45 o 
  12  10   0        1.22        8.44     15.39 o 
  13  10   0       46.92       36.14     17.73 o 
   1  11   0      148.32      153.32     23.85 o 
   2  11   0       60.22       30.27     11.86 o 
   3  11   0       66.09      119.39     24.18 o 
   4  11   0        2.26       14.70     15.03 o 
   5  11   0       95.50       83.02     18.32 o 
   6  11   0       17.65       22.50     30.54 o 
   7  11   0        7.88       12.72     24.18 o 
   8  11   0       57.27       31.05     16.94 o 
   9  11   0       80.78       77.10     19.27 o 
  10  11   0        3.06      -10.34     29.27 o 
   0  12   0       34.42       30.54     20.36 o 
   1  12   0        0.24       20.36     12.60 o 
   2  12   0       35.68       55.76     39.45 o 
   3  12   0      129.19      167.08     47.08 o 
   4  12   0        0.12      -17.52     14.59 o 
   5  12   0       47.10       29.09     34.36 o 
   6  12   0       24.79       52.67     19.27 o 
   7  12   0        6.70        7.10     16.47 o 
 -20   1   1       64.13       88.29     21.18 o 
 -19   1   1       60.60       43.55     15.59 o 
 -18   1   1      208.92      220.98     20.95 o 
 -17   1   1      202.48      200.37     19.27 o 
 -16   1   1      147.98      141.41     13.66 o 
 -15   1   1      807.65      787.09     21.85 o 
 -14   1   1       31.41       37.04      8.19 o 
 -13   1   1     1569.60     1482.26     26.58 o 
 -12   1   1      131.26      137.96      9.21 o 
 -11   1   1      107.45      108.63      8.02 o 
 -10   1   1     1132.66     1078.67     19.62 o 
  -9   1   1      170.88      134.70      6.47 o 
  -8   1   1     1128.77     1165.20     16.62 o 
  -7   1   1     1892.01     2034.17     22.99 o 
  -6   1   1      329.00      301.66      7.01 o 
  -5   1   1     2182.38     2102.24     30.41 o 
  -4   1   1     1479.72     1296.08     15.72 o 
  -3   1   1      371.58      390.87      8.04 o 
  -2   1   1       12.39        9.09      1.80 o 
  -1   1   1      305.88      216.54      7.64 o 
   0   1   1      357.29      308.34     10.19 o 
   1   1   1      427.12      410.33      9.01 o 
   2   1   1       96.16       82.75      3.60 o 
   3   1   1     3254.70     3125.54     34.76 o 
   4   1   1     1674.96     1627.04     22.32 o 
   5   1   1     6403.72     6249.22     67.06 o 
   6   1   1     2887.64     2810.84     31.75 o 
   7   1   1      869.95      848.45     19.07 o 
   8   1   1      122.26      128.98      7.47 o 
   9   1   1        1.53       -3.66      5.71 o 
  10   1   1      383.40      395.85     12.84 o 
  11   1   1       32.20       24.71      5.74 o 
  12   1   1      521.38      519.54     15.61 o 
  13   1   1     1098.44     1074.58     23.09 o 
  14   1   1       13.09        6.20      8.54 o 
  15   1   1      130.66      130.47     11.29 o 
  16   1   1        0.05       -1.96      8.71 o 
  17   1   1      126.95      120.20     13.13 o 
  18   1   1       10.32       29.85     12.09 o 
  19   1   1        3.95        5.09     12.60 o 
  20   1   1       55.64       96.71     27.99 o 
 -20   2   1      137.89      160.34     30.54 o 
 -19   2   1       15.34       10.69     16.94 o 
 -18   2   1      133.05      135.70     16.89 o 
 -17   2   1        3.27       -1.50     11.75 o 
 -16   2   1       45.39       82.31     10.28 o 
 -15   2   1      488.49      462.26     16.83 o 
 -14   2   1      107.66      132.45     10.84 o 
 -13   2   1     1119.70     1096.48     23.32 o 
 -12   2   1        0.42        0.26      5.68 o 
 -11   2   1      135.39      154.89      9.37 o 
 -10   2   1      878.62      931.45     18.36 o 
  -9   2   1     1875.24     1905.05     29.20 o 
  -8   2   1      545.93      595.04     13.93 o 
  -7   2   1       60.02       69.26      5.16 o 
  -6   2   1       86.42       80.81      5.04 o 
  -5   2   1      180.59      167.69      5.51 o 
  -4   2   1     4746.68     4665.09     50.85 o 
  -3   2   1       23.13       25.25      4.75 o 
  -2   2   1     3370.65     3227.55     35.36 o 
  -1   2   1      143.57      126.49      4.77 o 
   0   2   1      189.48      170.61      5.40 o 
   1   2   1      188.39      208.57      6.27 o 
   2   2   1       17.32       22.51      3.51 o 
   3   2   1      282.87      282.83      8.03 o 
   4   2   1     1558.31     1503.35     38.25 o 
   5   2   1      137.16      120.93      5.28 o 
   6   2   1       39.08       38.13      4.09 o 
   7   2   1     2138.82     2294.79     82.89 o 
   8   2   1     2011.39     2118.63     28.53 o 
   9   2   1       92.25       93.18      7.02 o 
  10   2   1      184.77      184.00      9.17 o 
  11   2   1      520.85      494.18     20.59 o 
  12   2   1       68.09       68.33      8.02 o 
  13   2   1      574.25      571.18     17.55 o 
  14   2   1        0.27       -2.51      6.99 o 
  15   2   1      582.59      632.81     19.69 o 
  16   2   1      126.03      115.15     25.34 o 
  17   2   1        0.75       -3.05      9.23 o 
  18   2   1      115.24      140.65     21.63 o 
  19   2   1      146.31      150.16     28.00 o 
  20   2   1       13.63       15.27     22.90 o 
 -20   3   1       40.10       68.71     25.45 o 
 -19   3   1       95.75      112.67     19.55 o 
 -18   3   1       10.69       13.06     14.00 o 
 -17   3   1       17.42       32.20     13.62 o 
 -16   3   1        1.28       -1.82     11.23 o 
 -15   3   1      355.09      340.27     16.64 o 
 -14   3   1       81.73       67.58      9.96 o 
 -13   3   1       14.92       13.45      7.57 o 
 -12   3   1      202.07      210.37     11.15 o 
 -11   3   1       43.84       47.38      7.28 o 
 -10   3   1        0.97        8.49      5.83 o 
  -9   3   1      637.71      571.71     14.42 o 
  -8   3   1      119.02      167.75      7.89 o 
  -7   3   1      142.79      158.17      7.15 o 
  -6   3   1      910.33      882.30     14.91 o 
  -5   3   1     3657.74     3190.46     45.56 o 
  -4   3   1       13.60       14.85      3.22 o 
  -3   3   1      989.18      999.54     15.73 o 
  -2   3   1    14285.80    14134.55    157.30 o 
  -1   3   1     4821.26     4539.20     47.63 o 
   0   3   1     4342.15     4203.75     44.76 o 
   1   3   1        3.69        7.45      2.01 o 
   2   3   1     5475.98     5505.10     57.57 o 
   3   3   1      281.55      253.25      7.48 o 
   4   3   1        6.89        8.00      2.82 o 
   5   3   1     2192.27     2020.32     27.23 o 
   6   3   1     1362.56     1539.52     23.00 o 
   7   3   1     1657.59     1582.26     25.01 o 
   8   3   1       19.86       25.04      5.42 o 
   9   3   1     4189.15     4274.58     49.04 o 
  10   3   1      183.47      195.86      9.69 o 
  11   3   1      201.08      195.81     10.73 o 
  12   3   1     1705.28     1752.13     32.72 o 
  13   3   1      366.77      374.57     18.74 o 
  14   3   1        2.29       -9.25      8.57 o 
  15   3   1      129.98      113.80     13.22 o 
  16   3   1      151.39      155.70     14.69 o 
  17   3   1      385.28      418.97     27.85 o 
  18   3   1       45.73       43.56     16.54 o 
  19   3   1        0.56       -5.09     14.40 o 
  20   3   1       14.93        5.09     22.90 o 
 -19   4   1       65.38       68.62     22.90 o 
 -18   4   1        5.54       11.45     24.18 o 
 -17   4   1      107.76       95.46     17.73 o 
 -16   4   1       75.97       88.84     48.36 o 
 -15   4   1       64.46       69.75     15.22 o 
 -14   4   1        0.28       11.38     11.37 o 
 -13   4   1       28.45       32.41     16.16 o 
 -12   4   1       82.54       99.82     15.96 o 
 -11   4   1      513.97      486.86     19.67 o 
 -10   4   1      329.28      311.86     11.97 o 
  -9   4   1     1490.04     1494.59     23.88 o 
  -8   4   1      433.10      448.14     10.14 o 
  -7   4   1     3603.72     3481.85     36.40 o 
  -6   4   1        0.90       10.24      4.02 o 
  -5   4   1       42.08       41.28      4.04 o 
  -4   4   1      504.20      521.59     15.07 o 
  -3   4   1      462.58      549.56     11.08 o 
  -2   4   1     4628.17     4467.01     48.83 o 
  -1   4   1      375.94      356.51      8.91 o 
   0   4   1     7080.49     7152.40     73.94 o 
   1   4   1     1409.46     1453.13     20.33 o 
   2   4   1       12.60       18.85      3.97 o 
   3   4   1     1073.81     1036.00     17.06 o 
   4   4   1    12184.39    12666.28    144.71 o 
   5   4   1     3264.64     3153.73     45.35 o 
   6   4   1       62.77       63.32      4.51 o 
   7   4   1     5068.73     5324.95     75.19 o 
   8   4   1      453.67      426.51     11.34 o 
   9   4   1       64.12       75.17      6.44 o 
  10   4   1      732.58      830.62     38.56 o 
  11   4   1     2408.08     2438.03     44.91 o 
  12   4   1       92.17      102.35     21.72 o 
  13   4   1      898.99      909.08     42.57 o 
  14   4   1       57.89       30.30     10.34 o 
  15   4   1       32.66       10.18     12.60 o 
  16   4   1        0.24       -5.09     12.60 o 
  17   4   1       50.64       55.99     16.20 o 
  18   4   1      260.01      272.53     26.05 o 
  19   4   1       12.69       22.90     22.90 o 
 -19   5   1        0.39        0.71     36.90 o 
 -18   5   1       24.77       47.01     17.02 o 
 -17   5   1        0.47      -14.59     13.41 o 
 -16   5   1      162.43      164.27     20.17 o 
 -15   5   1       18.61       28.95     14.06 o 
 -14   5   1       11.09        3.05     12.71 o 
 -13   5   1       10.16       26.09     14.06 o 
 -12   5   1        7.97        4.50     11.59 o 
 -11   5   1        3.70       -5.15      7.78 o 
 -10   5   1       39.17       34.25      8.81 o 
  -9   5   1      413.53      410.39     16.37 o 
  -8   5   1       40.74       54.42      6.31 o 
  -7   5   1      912.33      941.79     16.26 o 
  -6   5   1       15.12       17.84      3.74 o 
  -5   5   1       35.24       62.07      5.26 o 
  -4   5   1       35.65       53.83      4.95 o 
  -3   5   1     1315.28     1213.17     22.43 o 
  -2   5   1    10308.53    11388.06    115.36 o 
  -1   5   1      166.91      118.67      6.91 o 
   0   5   1     1563.35     1629.58     29.40 o 
   1   5   1       87.69       90.80      6.61 o 
   2   5   1     3136.27     3353.98     41.07 o 
   3   5   1     2840.48     3161.92     39.41 o 
   4   5   1     6748.18     7303.16     79.11 o 
   5   5   1     3332.96     3332.36     46.76 o 
   6   5   1      325.47      350.83      8.94 o 
   7   5   1        0.16        8.29      4.84 o 
   8   5   1     1006.05     1075.38     24.99 o 
   9   5   1      176.24      209.76     20.64 o 
  10   5   1       31.79       24.00      8.57 o 
  11   5   1        0.05      -15.25     10.16 o 
  12   5   1       24.40       13.23      9.23 o 
  13   5   1      998.32      954.06     40.64 o 
  14   5   1       47.63       76.37     35.63 o 
  15   5   1       48.74       45.24     16.54 o 
  16   5   1       96.06       94.48     30.54 o 
  17   5   1      288.34      311.34     26.82 o 
  18   5   1       80.80       79.99     18.83 o 
 -18   6   1       30.63       37.77     17.02 o 
 -17   6   1       10.34       13.29     20.36 o 
 -16   6   1        0.23       -6.52     14.06 o 
 -15   6   1       69.92       58.82     15.90 o 
 -14   6   1       19.30       34.83     16.47 o 
 -13   6   1       58.90       67.59     20.36 o 
 -12   6   1      917.27      866.39     36.61 o 
 -11   6   1      102.06       88.80     15.90 o 
 -10   6   1     1085.75     1051.19     28.26 o 
  -9   6   1      151.66      182.81     13.37 o 
  -8   6   1      151.76      133.51     11.04 o 
  -7   6   1       49.54       38.06      7.26 o 
  -6   6   1       42.97       48.04      8.03 o 
  -5   6   1      314.55      303.47     16.90 o 
  -4   6   1      387.35      371.63     11.84 o 
  -3   6   1     3402.65     3622.13     45.48 o 
  -2   6   1      884.88      987.82     27.99 o 
  -1   6   1     1123.27     1139.31     20.37 o 
   0   6   1        3.04        7.63      5.09 o 
   1   6   1      379.27      433.42     13.01 o 
   2   6   1      438.04      462.88     14.70 o 
   3   6   1       38.32       27.53      5.49 o 
   4   6   1     2575.93     2685.37     37.08 o 
   5   6   1      172.26      175.02     11.21 o 
   6   6   1      568.42      623.60     15.87 o 
   7   6   1      161.08      207.68     15.24 o 
   8   6   1     1192.09     1172.25     29.20 o 
   9   6   1     1073.77     1031.83     28.05 o 
  10   6   1      912.04      907.96     27.12 o 
  11   6   1     1175.02     1116.85     30.42 o 
  12   6   1      977.83      927.09     36.61 o 
  13   6   1       10.18        7.30     14.00 o 
  14   6   1      138.99      164.42     34.36 o 
  15   6   1       67.37       82.52     17.73 o 
  16   6   1        0.51      -14.25     20.36 o 
  17   6   1      337.13      405.46     31.15 o 
  18   6   1      121.71      138.34     67.44 o 
 -17   7   1        0.48       22.14     17.73 o 
 -16   7   1       24.17        8.65     26.72 o 
 -15   7   1        5.05        4.81     15.90 o 
 -14   7   1       50.18       75.48     17.73 o 
 -13   7   1        4.59        7.78     14.59 o 
 -12   7   1      376.77      361.59     59.82 o 
 -11   7   1      116.00      110.09     39.45 o 
 -10   7   1      500.71      493.47     45.82 o 
  -9   7   1     1890.67     1804.75     92.97 o 
  -8   7   1        4.37        3.28      7.26 o 
  -7   7   1       85.00       71.03      9.94 o 
  -6   7   1       87.72       76.37     11.40 o 
  -5   7   1      805.40      807.36     22.32 o 
  -4   7   1      352.52      326.32     11.84 o 
  -3   7   1      461.87      519.14     15.19 o 
  -2   7   1      701.86      724.08     17.41 o 
  -1   7   1      585.68      677.14     17.15 o 
   0   7   1     1027.22     1038.48     25.73 o 
   1   7   1      533.38      552.31     15.19 o 
   2   7   1     1327.00     1258.25     23.81 o 
   3   7   1      135.61      159.36      9.38 o 
   4   7   1      144.69      156.13      9.54 o 
   5   7   1      128.48      148.52      9.37 o 
   6   7   1       34.76       21.03      8.03 o 
   7   7   1     1573.45     1483.41     34.00 o 
   8   7   1        3.46       -1.82      8.23 o 
   9   7   1     2770.72     2636.98     63.49 o 
  10   7   1       37.61       23.38     10.68 o 
  11   7   1      121.54       73.40     16.47 o 
  12   7   1       71.52       51.89     15.03 o 
  13   7   1       20.03        3.56     12.71 o 
  14   7   1       57.46       72.53     18.83 o 
  15   7   1      140.46      168.69     30.54 o 
  16   7   1       27.93       58.17     20.36 o 
  17   7   1        0.38       18.08     17.02 o 
 -16   8   1        9.80       35.63     18.32 o 
 -15   8   1       62.57       58.07     19.55 o 
 -14   8   1       74.29      102.93     39.45 o 
 -13   8   1       23.25       22.62     20.36 o 
 -12   8   1        3.86        0.95     13.09 o 
 -11   8   1        5.99      -11.20     12.71 o 
 -10   8   1        0.07        6.11     17.81 o 
  -9   8   1      427.10      425.52     43.27 o 
  -8   8   1      102.77      156.91     19.55 o 
  -7   8   1      340.77      307.40     17.40 o 
  -6   8   1        0.10        8.82      8.99 o 
  -5   8   1       94.42       98.43     12.09 o 
  -4   8   1     1195.89     1264.60     30.80 o 
  -3   8   1      589.78      596.44     17.63 o 
  -2   8   1        2.27        7.94      7.11 o 
  -1   8   1      724.90      702.86     19.39 o 
   0   8   1        2.49       -7.35      5.62 o 
   1   8   1      313.12      345.04     13.56 o 
   2   8   1      100.41       87.88      9.18 o 
   3   8   1      161.52      152.63     11.18 o 
   4   8   1     2686.41     2628.36     40.18 o 
   5   8   1       62.28       77.47     11.86 o 
   6   8   1     1077.69     1095.55     30.45 o 
   7   8   1      507.06      490.01     25.50 o 
   8   8   1      218.79      202.84     15.14 o 
   9   8   1      172.82      157.67     33.09 o 
  10   8   1       30.57        8.23     17.81 o 
  11   8   1      174.63      154.38     20.17 o 
  12   8   1     1145.66     1022.61     41.59 o 
  13   8   1       36.57       42.19     27.99 o 
  14   8   1       41.88       64.90     17.73 o 
  15   8   1        3.06        7.04     14.59 o 
  16   8   1        6.75       -9.05     15.90 o 
 -15   9   1       12.04        1.21     16.54 o 
 -14   9   1        0.70       -6.08     21.63 o 
 -13   9   1        2.54       -1.59     13.09 o 
 -12   9   1      193.63      194.43     23.85 o 
 -11   9   1        9.85      -12.88     14.06 o 
 -10   9   1        8.35       13.04     13.09 o 
  -9   9   1      101.50      100.18     18.83 o 
  -8   9   1      221.16      189.74     57.27 o 
  -7   9   1       23.81       19.88     26.72 o 
  -6   9   1      895.09      882.52     87.83 o 
  -5   9   1     1822.42     1698.03     39.35 o 
  -4   9   1        7.98       14.95      9.77 o 
  -3   9   1      192.12      225.02     15.51 o 
  -2   9   1       10.52       -4.61      7.47 o 
  -1   9   1      387.15      368.18     15.87 o 
   0   9   1        7.49       -2.97      7.32 o 
   1   9   1      803.90      773.33     21.48 o 
   2   9   1       90.16      104.19     12.12 o 
   3   9   1       73.08       71.69     13.69 o 
   4   9   1       38.87       40.06     11.29 o 
   5   9   1     1742.91     1762.34     40.27 o 
   6   9   1     1398.37     1258.63     33.99 o 
   7   9   1        2.05       10.63     10.07 o 
   8   9   1      380.05      444.28     28.63 o 
   9   9   1      335.00      343.11     64.90 o 
  10   9   1        0.70      -29.27     26.72 o 
  11   9   1        6.35      -17.97     29.27 o 
  12   9   1      125.57      156.74     35.63 o 
  13   9   1        8.23       14.47     15.39 o 
  14   9   1        1.59        1.91     14.06 o 
 -13  10   1       13.42        5.22     29.27 o 
 -12  10   1        5.49       -8.38     13.41 o 
 -11  10   1        0.96       10.45     15.39 o 
 -10  10   1        1.55       33.62     16.47 o 
  -9  10   1        1.69      -13.29     20.36 o 
  -8  10   1       43.99       20.08     15.90 o 
  -7  10   1        5.82        4.34     14.59 o 
  -6  10   1      336.61      314.93     25.00 o 
  -5  10   1      180.42      195.67     22.01 o 
  -4  10   1      339.25      349.23     25.92 o 
  -3  10   1        2.78       -5.82      8.81 o 
  -2  10   1      126.06      140.43     16.90 o 
  -1  10   1       21.39       25.53     11.75 o 
   0  10   1      138.86      161.93     13.32 o 
   1  10   1      585.08      541.62     21.68 o 
   2  10   1       33.11       17.72     10.34 o 
   3  10   1        0.29        4.00     11.14 o 
   4  10   1       22.76        7.30     10.34 o 
   5  10   1       79.13       39.11     12.80 o 
   6  10   1        4.51       -9.54     17.81 o 
   7  10   1        8.88       -5.09     13.09 o 
   8  10   1       72.73       42.86     21.63 o 
   9  10   1       31.47       15.27     15.03 o 
  10  10   1       54.23       54.46     16.94 o 
  11  10   1      187.53      147.67     23.07 o 
  12  10   1        0.93        1.21     16.47 o 
 -10  11   1        0.08      -19.01     14.59 o 
  -9  11   1        4.30       13.49     22.90 o 
  -8  11   1       42.82       59.92     18.83 o 
  -7  11   1       39.57       44.36     18.32 o 
  -6  11   1       11.52        7.63     26.72 o 
  -5  11   1      131.37      136.57     20.71 o 
  -4  11   1       50.39       22.50     16.47 o 
  -3  11   1        4.09        7.95     14.00 o 
  -2  11   1       28.08       22.62     11.29 o 
  -1  11   1       14.59        5.41      9.77 o 
   0  11   1        0.08       -8.48     17.60 o 
   1  11   1       30.30       24.36     12.34 o 
   2  11   1        6.75      -13.49      8.99 o 
   3  11   1       54.79       55.43     12.80 o 
   4  11   1       57.74       73.87     18.32 o 
   5  11   1        4.41      -19.09     13.09 o 
   6  11   1        4.83        1.70     29.27 o 
   7  11   1       49.66       36.30     16.47 o 
   8  11   1       40.18       30.81     15.39 o 
   9  11   1        0.65      -10.18     13.66 o 
  10  11   1       36.32       22.37     16.47 o 
  -7  12   1       11.80       -6.79     15.27 o 
  -6  12   1       37.68       24.78     16.47 o 
  -5  12   1        2.11        7.23     15.39 o 
  -4  12   1       83.98      111.86     21.37 o 
  -3  12   1        2.69       -3.44     14.59 o 
  -2  12   1        2.71       -5.54     14.59 o 
  -1  12   1        0.22        7.63     17.81 o 
   0  12   1        3.93       12.56     13.41 o 
   1  12   1        0.04        8.91     12.60 o 
   2  12   1        3.94       -7.63     14.59 o 
   3  12   1       19.73       28.93     16.47 o 
   4  12   1       14.66       23.29     17.73 o 
   5  12   1        9.79       -4.52     27.99 o 
   6  12   1        1.07        2.68     15.39 o 
   7  12   1        3.38       15.27     25.45 o 
 -21   0   2       89.52       71.26     40.72 o 
 -20   0   2      103.03      114.53     38.18 o 
 -19   0   2      191.84      178.16     40.72 o 
 -18   0   2      108.95       69.63     17.34 o 
 -17   0   2      132.36      134.93     19.64 o 
 -16   0   2      138.26      148.83     22.91 o 
 -15   0   2     1287.14     1256.97     54.75 o 
 -14   0   2      149.05      114.56     12.28 o 
 -13   0   2     1743.10     1807.82     37.55 o 
 -12   0   2      203.73      179.45     12.28 o 
 -11   0   2      822.39      717.91     20.59 o 
 -10   0   2       22.94       19.69      5.78 o 
  -9   0   2      640.10      741.80     19.09 o 
  -8   0   2     6640.75     6798.14     86.27 o 
  -7   0   2      824.76      841.89     17.87 o 
  -6   0   2     2105.44     2218.22     46.67 o 
  -5   0   2      320.69      336.27     12.65 o 
  -4   0   2       63.46       74.61      4.24 o 
  -3   0   2      377.04      343.84     10.19 o 
  -2   0   2       95.68      104.37      5.09 o 
  -1   0   2       13.90       12.73      2.55 o 
   0   0   2        3.32        2.54     25.45 o 
   1   0   2      931.63      898.75     22.98 o 
   2   0   2       45.15       53.45      5.09 o 
   3   0   2     4111.20     3667.90     55.27 o 
   4   0   2      154.96      161.10     10.03 o 
   5   0   2    13266.68    12727.04    148.40 o 
   6   0   2     3102.35     2853.45     41.64 o 
   7   0   2    19550.69    20194.42    260.41 o 
   8   0   2      865.10     1106.31     24.39 o 
   9   0   2      105.79       80.95      9.72 o 
  10   0   2      153.48      175.49     11.04 o 
  11   0   2       15.17       16.20      8.84 o 
  12   0   2     3795.22     3804.30     80.33 o 
  13   0   2        0.88       -8.42     10.79 o 
  14   0   2     1617.55     1556.50     46.41 o 
  15   0   2      121.37      117.40     17.73 o 
  16   0   2       20.26       28.59     14.59 o 
  17   0   2      150.83      122.16     22.91 o 
  18   0   2      530.16      465.81     38.18 o 
  19   0   2      253.88      297.78     33.09 o 
  20   0   2      277.77      346.14     40.72 o 
 -20   1   2       89.83       81.44     38.18 o 
 -19   1   2       11.42       10.66     13.95 o 
 -18   1   2      112.66      125.33     27.74 o 
 -17   1   2       41.77       46.70     13.96 o 
 -16   1   2       76.22       88.00     12.62 o 
 -15   1   2      144.98      161.04     14.44 o 
 -14   1   2        0.15       -4.54      7.06 o 
 -13   1   2       73.58       54.04      7.80 o 
 -12   1   2       14.12       22.67      5.87 o 
 -11   1   2      224.39      222.53      8.75 o 
 -10   1   2     1726.08     1726.30     22.97 o 
  -9   1   2      530.71      505.25     10.86 o 
  -8   1   2       57.34       71.98      6.77 o 
  -7   1   2        0.29       -2.51      3.41 o 
  -6   1   2     1914.20     1894.82     22.80 o 
  -5   1   2       60.59       72.06      7.05 o 
  -4   1   2      139.66      132.11      4.46 o 
  -3   1   2     1916.84     1807.91     21.15 o 
  -2   1   2     2700.47     2589.33     53.78 o 
  -1   1   2       62.23       70.78      2.28 o 
   0   1   2       19.38       24.78      3.82 o 
   1   1   2        0.02        5.09      2.54 o 
   2   1   2       44.93       43.57      2.94 o 
   3   1   2     4383.49     4194.84     51.25 o 
   4   1   2    12149.74    11723.04    132.25 o 
   5   1   2      618.71      584.38     11.07 o 
   6   1   2     2968.46     2912.73     33.25 o 
   7   1   2      405.97      399.99     10.91 o 
   8   1   2      926.69      968.93     17.58 o 
   9   1   2      750.24      737.56     16.16 o 
  10   1   2       30.46       29.07      5.83 o 
  11   1   2       23.07       26.19      6.35 o 
  12   1   2      207.93      231.98     11.39 o 
  13   1   2       19.70       28.03      8.14 o 
  14   1   2      412.68      405.46     16.18 o 
  15   1   2      237.49      232.96     14.22 o 
  16   1   2      145.58      169.38     21.33 o 
  17   1   2       69.19       68.48     17.34 o 
  18   1   2      116.95      134.79     25.45 o 
  19   1   2      101.67      122.85     18.83 o 
  20   1   2      155.41      175.61     33.09 o 
 -20   2   2        0.74      -11.71     16.94 o 
 -19   2   2       10.49      -12.86     15.39 o 
 -18   2   2      114.90      128.61     21.18 o 
 -17   2   2      106.64      130.64     14.61 o 
 -16   2   2        6.49       -0.79      9.37 o 
 -15   2   2      457.35      449.19     16.81 o 
 -14   2   2       22.13       23.75      7.80 o 
 -13   2   2      439.00      466.84     15.49 o 
 -12   2   2       16.54       13.04      6.08 o 
 -11   2   2      207.43      207.82     10.23 o 
 -10   2   2     1607.35     1595.77     24.68 o 
  -9   2   2     1198.15     1157.83     22.82 o 
  -8   2   2      724.16      719.96     14.47 o 
  -7   2   2      589.73      565.37     11.50 o 
  -6   2   2      175.18      201.19      7.02 o 
  -5   2   2       17.09       16.06      2.65 o 
  -4   2   2     9669.83     9705.56    113.41 o 
  -3   2   2     5836.85     5495.22     57.43 o 
  -2   2   2     6621.77     6695.68     67.90 o 
  -1   2   2      204.39      220.75      5.24 o 
   0   2   2     4006.48     3971.01     47.32 o 
   1   2   2        4.52       11.03      4.00 o 
   2   2   2      783.09      695.39     16.17 o 
   3   2   2     3878.73     3941.39     43.41 o 
   4   2   2     1731.26     1668.71     32.31 o 
   5   2   2      271.79      234.46     10.86 o 
   6   2   2       22.38       12.09      3.86 o 
   7   2   2     3521.16     3472.27     43.30 o 
   8   2   2      313.90      275.56      9.91 o 
   9   2   2      626.64      572.48     14.20 o 
  10   2   2      230.74      222.17     10.09 o 
  11   2   2       10.64        8.94      6.75 o 
  12   2   2      222.14      248.71     19.47 o 
  13   2   2       25.67       28.99      8.56 o 
  14   2   2        8.06        5.76      8.68 o 
  15   2   2        2.67       10.87      8.56 o 
  16   2   2        3.06        5.22      9.23 o 
  17   2   2        3.19       -7.51      9.23 o 
  18   2   2       20.23       14.00     12.60 o 
  19   2   2        4.82       22.90     20.36 o 
  20   2   2        0.86       12.72     22.90 o 
 -20   3   2        6.64      -25.45     20.36 o 
 -19   3   2       32.23       37.90     15.36 o 
 -18   3   2      405.64      391.18     23.45 o 
 -17   3   2       30.04       42.76     13.82 o 
 -16   3   2       99.36       96.23     14.55 o 
 -15   3   2        5.43       11.36      9.70 o 
 -14   3   2     1223.14     1190.78     35.30 o 
 -13   3   2     1088.60     1066.21     22.96 o 
 -12   3   2      302.80      324.41     12.52 o 
 -11   3   2       34.11       22.32      5.91 o 
 -10   3   2       87.60       85.16      7.11 o 
  -9   3   2     1633.02     1626.94     24.52 o 
  -8   3   2      280.47      263.03      9.47 o 
  -7   3   2      692.61      760.39     14.42 o 
  -6   3   2     1290.08     1387.71     22.13 o 
  -5   3   2     5596.33     5476.32     60.71 o 
  -4   3   2      158.39      204.41      7.63 o 
  -3   3   2     4289.78     4440.49     48.97 o 
  -2   3   2     1328.95     1378.00     18.86 o 
  -1   3   2     7483.04     7376.01     74.12 o 
   0   3   2     5571.38     5355.85     55.69 o 
   1   3   2     1704.51     1686.44     21.62 o 
   2   3   2      338.03      306.48      8.09 o 
   3   3   2      447.22      447.61     10.25 o 
   4   3   2      351.47      397.59     10.06 o 
   5   3   2       55.82       73.85      5.49 o 
   6   3   2       85.87       82.63      6.17 o 
   7   3   2      824.72      772.86     22.05 o 
   8   3   2     2105.23     2060.20     31.42 o 
   9   3   2      322.25      340.84     12.63 o 
  10   3   2       30.03       27.42      6.91 o 
  11   3   2      484.37      475.84     16.13 o 
  12   3   2     1092.82     1085.45     25.37 o 
  13   3   2      395.27      389.14     20.47 o 
  14   3   2        0.49       -1.02      9.23 o 
  15   3   2       15.44       15.27      9.54 o 
  16   3   2      137.49      137.10     25.12 o 
  17   3   2      206.41      232.12     22.44 o 
  18   3   2        1.34       13.06     14.00 o 
  19   3   2       22.17       40.72     18.00 o 
 -19   4   2       71.58       67.29     34.36 o 
 -18   4   2       95.06      103.21     18.83 o 
 -17   4   2       77.31       70.78     15.14 o 
 -16   4   2      112.78      104.47     15.63 o 
 -15   4   2       55.57       18.26     11.37 o 
 -14   4   2     1061.23     1037.24     38.18 o 
 -13   4   2       10.70       11.86     15.20 o 
 -12   4   2        0.16       -3.38      6.45 o 
 -11   4   2       16.28       17.75      6.55 o 
 -10   4   2      534.04      507.76     14.04 o 
  -9   4   2      244.97      312.32     12.14 o 
  -8   4   2     6571.90     6561.97     67.47 o 
  -7   4   2     2977.61     3268.29     38.39 o 
  -6   4   2     3262.43     3408.75     38.52 o 
  -5   4   2        0.20        1.39      3.74 o 
  -4   4   2     3931.63     4131.19     48.26 o 
  -3   4   2      427.93      438.84      9.95 o 
  -2   4   2     2404.01     2397.52     29.25 o 
  -1   4   2     2346.05     2303.59     35.71 o 
   0   4   2      286.04      279.21      8.20 o 
   1   4   2     1974.14     1777.12     23.84 o 
   2   4   2      684.06      829.17     14.85 o 
   3   4   2      202.88      236.35      8.41 o 
   4   4   2       60.31       62.08      8.53 o 
   5   4   2     1260.86     1284.06     21.43 o 
   6   4   2      119.13      160.01      7.90 o 
   7   4   2       41.76       44.95      6.70 o 
   8   4   2     1161.16     1127.87     18.68 o 
   9   4   2      136.31      131.60     10.07 o 
  10   4   2     1241.48     1245.30     30.10 o 
  11   4   2       86.17      104.64     11.29 o 
  12   4   2      139.18      155.97     14.83 o 
  13   4   2      148.03      157.85     19.21 o 
  14   4   2       24.21       17.28     10.92 o 
  15   4   2        2.46      -12.35      8.23 o 
  16   4   2        7.54        8.48     13.41 o 
  17   4   2        1.59       -1.02     15.27 o 
  18   4   2       47.17       88.46     22.90 o 
  19   4   2       32.12       39.45     18.00 o 
 -19   5   2       23.66       26.72     17.73 o 
 -18   5   2       22.40       31.61     17.02 o 
 -17   5   2       16.65       14.52     14.59 o 
 -16   5   2        2.67        4.61     14.06 o 
 -15   5   2       71.97       75.56     15.90 o 
 -14   5   2     1807.97     1842.98     53.67 o 
 -13   5   2        7.09       16.72     11.11 o 
 -12   5   2      840.14      762.03     37.02 o 
 -11   5   2       14.19       -2.49      7.71 o 
 -10   5   2      796.97      860.35     21.31 o 
  -9   5   2     2321.68     2175.57     30.98 o 
  -8   5   2     1253.83     1288.84     21.66 o 
  -7   5   2      507.59      471.99     20.65 o 
  -6   5   2       82.60      102.30     10.29 o 
  -5   5   2      944.96      910.17     24.26 o 
  -4   5   2     1296.83     1202.96     19.38 o 
  -3   5   2     9759.23     9837.08    101.13 o 
  -2   5   2    12302.67    12815.12    128.35 o 
  -1   5   2      213.95      189.46      8.20 o 
   0   5   2    10366.36    10503.82    107.35 o 
   1   5   2     6644.57     6777.79     72.84 o 
   2   5   2      139.66      126.46     11.76 o 
   3   5   2     1823.75     1886.49     31.47 o 
   4   5   2      599.81      601.21     14.13 o 
   5   5   2     5199.62     5080.20     59.19 o 
   6   5   2     1744.13     1671.97     27.00 o 
   7   5   2       43.20       44.78      6.17 o 
   8   5   2      719.12      639.26     16.72 o 
   9   5   2      488.30      493.92     19.35 o 
  10   5   2      436.76      408.27     18.47 o 
  11   5   2        0.11       -8.30      8.03 o 
  12   5   2      269.45      252.02     16.61 o 
  13   5   2       40.65       59.90     11.86 o 
  14   5   2        1.64      -12.72     12.60 o 
  15   5   2       18.07       22.75     15.22 o 
  16   5   2       82.13       63.36     17.03 o 
  17   5   2       32.55       26.02     15.90 o 
  18   5   2        1.63      -19.09     14.40 o 
 -18   6   2        1.19       -0.54     16.47 o 
 -17   6   2       57.56       69.01     17.73 o 
 -16   6   2        2.45       -6.68     13.09 o 
 -15   6   2      358.92      378.88     36.91 o 
 -14   6   2     1652.89     1768.59     53.66 o 
 -13   6   2      481.12      511.08     42.00 o 
 -12   6   2      270.63      248.82     36.91 o 
 -11   6   2        3.81      -11.75     10.79 o 
 -10   6   2      578.04      572.04     66.19 o 
  -9   6   2      704.55      644.56     31.91 o 
  -8   6   2      507.38      498.10     34.40 o 
  -7   6   2      160.43      171.93     15.87 o 
  -6   6   2      121.59      152.52     16.15 o 
  -5   6   2     1293.70     1407.20     23.42 o 
  -4   6   2        9.10       27.80      5.80 o 
  -3   6   2     3338.96     3304.80     41.94 o 
  -2   6   2     2291.43     2420.35     42.40 o 
  -1   6   2      185.73      219.68      9.81 o 
   0   6   2     4629.40     4916.86     57.42 o 
   1   6   2     1977.82     2090.24     30.21 o 
   2   6   2     1955.99     2004.07     29.84 o 
   3   6   2      462.44      484.90     13.45 o 
   4   6   2     1280.75     1345.07     23.22 o 
   5   6   2      794.13      838.91     18.20 o 
   6   6   2      732.51      795.42     18.02 o 
   7   6   2      535.16      580.39     26.82 o 
   8   6   2      413.65      457.34     18.80 o 
   9   6   2     1511.84     1478.83     34.33 o 
  10   6   2      285.72      231.04     15.51 o 
  11   6   2       11.15       16.20      9.54 o 
  12   6   2      169.22      210.14     27.34 o 
  13   6   2      321.06      311.27     24.18 o 
  14   6   2       50.26       51.70     19.09 o 
  15   6   2       68.14       68.46     17.73 o 
  16   6   2       88.48      136.97     39.45 o 
  17   6   2       21.77       24.78     17.02 o 
  18   6   2       11.81       28.66     17.02 o 
 -17   7   2      108.05       87.92     30.54 o 
 -16   7   2        0.86       24.18     17.73 o 
 -15   7   2       82.48       84.64     18.83 o 
 -14   7   2      573.82      641.86     34.79 o 
 -13   7   2      509.62      483.92     29.97 o 
 -12   7   2        0.33       -6.54     12.22 o 
 -11   7   2      346.17      376.26     49.63 o 
 -10   7   2      199.66      210.17     20.17 o 
  -9   7   2       28.64       36.11     14.06 o 
  -8   7   2       15.51       20.66      8.81 o 
  -7   7   2      685.75      772.42     24.25 o 
  -6   7   2      157.18      198.29     26.94 o 
  -5   7   2        3.88       -3.82      6.51 o 
  -4   7   2       65.03       91.31      7.90 o 
  -3   7   2      129.80      112.83      8.41 o 
  -2   7   2      484.76      499.83     14.60 o 
  -1   7   2     2105.58     2163.94     32.79 o 
   0   7   2     1935.65     2000.80     31.48 o 
   1   7   2        6.44       23.06      6.24 o 
   2   7   2      621.54      714.60     17.68 o 
   3   7   2      583.17      544.38     19.47 o 
   4   7   2      113.20       98.66      8.56 o 
   5   7   2       75.96       59.35      6.96 o 
   6   7   2      499.97      474.84     21.28 o 
   7   7   2       84.92       89.59     11.29 o 
   8   7   2      288.01      348.00     17.31 o 
   9   7   2      100.67      103.56     15.41 o 
  10   7   2       42.43       31.74     11.11 o 
  11   7   2       10.78       -5.09     17.81 o 
  12   7   2        6.53       12.72     12.22 o 
  13   7   2       88.01       99.44     18.32 o 
  14   7   2        8.74       25.45     15.90 o 
  15   7   2        0.05      -12.72     22.90 o 
  16   7   2       19.78       24.38     22.90 o 
  17   7   2       95.75      101.10     21.37 o 
 -16   8   2       47.28       48.35     19.55 o 
 -15   8   2       11.73       17.81     19.09 o 
 -14   8   2        2.08       20.63     16.47 o 
 -13   8   2      114.77       79.79     18.83 o 
 -12   8   2        1.07      -10.35     16.54 o 
 -11   8   2      482.51      465.57     34.36 o 
 -10   8   2      191.74      204.02     22.01 o 
  -9   8   2      130.89      123.04     44.54 o 
  -8   8   2      174.60      151.09     18.32 o 
  -7   8   2       68.00       79.23     17.82 o 
  -6   8   2       11.44       -0.36      8.23 o 
  -5   8   2     2374.07     2405.10     45.41 o 
  -4   8   2     2435.05     2357.41     43.94 o 
  -3   8   2      333.57      345.13     14.52 o 
  -2   8   2      541.76      688.67     41.91 o 
  -1   8   2     3238.54     2992.57     43.31 o 
   0   8   2      231.51      221.68     11.74 o 
   1   8   2       51.48       37.21      7.47 o 
   2   8   2      707.81      569.35     19.48 o 
   3   8   2     1500.11     1539.82     28.79 o 
   4   8   2      780.70      755.41     20.33 o 
   5   8   2     1119.18     1186.18     31.02 o 
   6   8   2      494.00      453.86     20.29 o 
   7   8   2      250.93      284.46     17.31 o 
   8   8   2       61.74       87.39     13.37 o 
   9   8   2      773.49      686.28     42.95 o 
  10   8   2        7.98       14.79     14.06 o 
  11   8   2        6.64        8.91     13.09 o 
  12   8   2      101.45       94.48     18.83 o 
  13   8   2       12.67       -1.27     14.06 o 
  14   8   2        6.92       33.93     15.90 o 
  15   8   2        1.50       -3.59     15.22 o 
 -15   9   2       33.87       30.54     18.32 o 
 -14   9   2       18.26       17.33     39.45 o 
 -13   9   2       70.28       92.71     27.99 o 
 -12   9   2      241.79      240.26     25.68 o 
 -11   9   2      232.19      238.88     23.85 o 
 -10   9   2      257.69      317.70     38.18 o 
  -9   9   2        0.59        4.45     13.09 o 
  -8   9   2      377.23      367.21     26.28 o 
  -7   9   2      711.66      679.48     32.97 o 
  -6   9   2     1382.94     1220.76     42.06 o 
  -5   9   2     1948.89     1993.30     42.31 o 
  -4   9   2      157.84      214.52     15.63 o 
  -3   9   2        2.79      -11.87     15.20 o 
  -2   9   2       18.65       22.34      7.90 o 
  -1   9   2      227.46      221.01     12.91 o 
   0   9   2       70.69       63.22      9.70 o 
   1   9   2       20.58       26.73      8.41 o 
   2   9   2      270.19      218.68     13.43 o 
   3   9   2        1.68       -2.24      7.75 o 
   4   9   2      362.89      360.73     19.35 o 
   5   9   2      290.36      278.92     21.85 o 
   6   9   2       90.87      136.25     17.72 o 
   7   9   2      297.84      393.23     59.09 o 
   8   9   2       15.81       32.80     15.90 o 
   9   9   2       53.38       41.66     16.47 o 
  10   9   2      228.16      198.83     22.01 o 
  11   9   2       36.81       52.17     17.73 o 
  12   9   2       41.10       17.52     14.59 o 
  13   9   2       21.84       32.07     16.94 o 
  14   9   2       36.58       40.36     18.32 o 
 -13  10   2        5.80       -2.54     15.27 o 
 -12  10   2       16.00       44.31     18.83 o 
 -11  10   2       57.65       41.08     17.34 o 
 -10  10   2        4.35       -2.84     14.59 o 
  -9  10   2      116.21      150.16     22.01 o 
  -8  10   2      172.44      151.88     22.01 o 
  -7  10   2        1.19      -13.23     12.71 o 
  -6  10   2        0.13       17.25     15.03 o 
  -5  10   2      164.81      146.53     19.55 o 
  -4  10   2      219.37      243.89     33.09 o 
  -3  10   2       79.15       92.92     13.06 o 
  -2  10   2       65.36       47.24     11.86 o 
  -1  10   2      154.62      155.91     14.55 o 
   0  10   2        2.52       -6.88      9.18 o 
   1  10   2        2.86       -2.18      8.64 o 
   2  10   2      183.45      178.69     15.51 o 
   3  10   2      469.43      424.80     21.67 o 
   4  10   2        1.60       19.21     10.55 o 
   5  10   2      109.24      114.27     16.74 o 
   6  10   2       17.18        1.57      9.97 o 
   7  10   2       20.58       35.91     33.08 o 
   8  10   2       13.34        1.95     14.59 o 
   9  10   2       15.13       33.75     16.47 o 
  10  10   2       46.02       37.91     16.47 o 
  11  10   2       41.38       37.81     22.90 o 
  12  10   2        3.83       31.34     16.47 o 
 -11  11   2        2.06        7.25     15.69 o 
 -10  11   2        9.23       13.82     17.34 o 
  -9  11   2        2.89       33.33     20.36 o 
  -8  11   2        1.04      -12.02     15.03 o 
  -7  11   2       13.95       31.05     16.94 o 
  -6  11   2        2.20      -13.84     21.63 o 
  -5  11   2        0.24       -0.32     13.09 o 
  -4  11   2        3.46        1.95     14.59 o 
  -3  11   2       14.13        3.18     13.09 o 
  -2  11   2        0.13       -9.82     12.22 o 
  -1  11   2        0.41      -10.18      9.54 o 
   0  11   2       44.38       28.37     11.86 o 
   1  11   2       14.24       12.22     11.04 o 
   2  11   2       51.77       40.45     12.66 o 
   3  11   2       24.60        3.46     10.58 o 
   4  11   2        4.73       -0.59      9.94 o 
   5  11   2        1.42       -7.32     13.09 o 
   6  11   2        7.84        5.39     14.59 o 
   7  11   2       10.29       14.28     15.03 o 
   8  11   2       30.06       29.52     17.81 o 
   9  11   2        2.20        6.50     15.90 o 
  10  11   2        0.28       22.40     16.94 o 
  -7  12   2        0.22        3.62     16.47 o 
  -6  12   2        0.02       13.39     20.36 o 
  -5  12   2       10.26       23.04     16.47 o 
  -4  12   2       30.22       36.36     18.32 o 
  -3  12   2       30.70       42.12     17.73 o 
  -2  12   2       14.93       41.86     17.73 o 
  -1  12   2        0.12        2.54     17.81 o 
   0  12   2        0.52        2.54     17.81 o 
   1  12   2        0.66        6.36     12.60 o 
   2  12   2        0.62      -14.68     11.59 o 
   3  12   2       41.71       42.76     21.63 o 
   4  12   2       17.91       33.62     16.47 o 
   5  12   2       73.31       85.17     20.17 o 
   6  12   2       13.65       31.81     17.73 o 
   7  12   2       18.94       23.57     16.47 o 
 -21   1   3       46.48       33.08     38.17 o 
 -20   1   3        1.63      -18.63     22.44 o 
 -19   1   3       49.71       77.32     17.20 o 
 -18   1   3       92.66       68.30     15.79 o 
 -17   1   3       22.64        8.27     12.47 o 
 -16   1   3      290.93      282.09     17.86 o 
 -15   1   3      130.61      136.26     10.79 o 
 -14   1   3        0.70        0.47      7.06 o 
 -13   1   3      260.23      313.47     12.60 o 
 -12   1   3     5573.74     5578.47     55.91 o 
 -11   1   3     1230.87     1392.15     20.42 o 
 -10   1   3     2399.70     2359.84     27.74 o 
  -9   1   3      330.93      386.57      9.78 o 
  -8   1   3     3677.04     3798.61     66.17 o 
  -7   1   3      779.08      620.01     10.44 o 
  -6   1   3    27195.46    27183.31    236.39 o 
  -5   1   3     8386.02     8584.55     78.44 o 
  -4   1   3    14626.37    14501.96    127.29 o 
  -3   1   3    12294.99    10904.47    124.71 o 
  -2   1   3    89880.57    89077.59   1630.00 o 
  -1   1   3       51.97       49.21      5.09 o 
   0   1   3     4806.49     4244.82     59.17 o 
   1   1   3      996.94      953.90     17.06 o 
   2   1   3    12559.15    12356.71    137.08 o 
   3   1   3    33520.76    34397.05    545.44 o 
   4   1   3   186859.94   196263.81   3057.01 o 
   5   1   3       57.52       76.89      9.55 o 
   6   1   3    20444.55    20593.08    202.19 o 
   7   1   3     1601.29     1454.09     23.55 o 
   8   1   3      673.09      780.32     17.15 o 
   9   1   3     3313.31     3234.46     43.58 o 
  10   1   3     1170.16     1259.39     25.36 o 
  11   1   3      289.47      252.25     12.28 o 
  12   1   3     1762.78     1700.27     31.39 o 
  13   1   3     2373.74     2284.04     39.07 o 
  14   1   3      481.92      528.81     22.32 o 
  15   1   3       24.63       11.45     10.80 o 
  16   1   3       69.51       62.78     15.27 o 
  17   1   3      171.12      202.41     19.80 o 
  18   1   3        5.06       -1.27     12.60 o 
  19   1   3       11.86       -1.27     26.72 o 
  20   1   3        2.49       18.86     15.22 o 
 -20   2   3       40.83       23.60     18.83 o 
 -19   2   3       21.91       58.88     18.83 o 
 -18   2   3        0.03      -13.02     22.12 o 
 -17   2   3      352.68      464.55     21.30 o 
 -16   2   3       26.89       31.25     15.63 o 
 -15   2   3      278.87      305.44     14.21 o 
 -14   2   3      641.44      702.21     19.36 o 
 -13   2   3      408.46      341.63     13.22 o 
 -12   2   3        5.70        3.43      5.75 o 
 -11   2   3     1805.40     1646.22     25.63 o 
 -10   2   3     3330.43     3397.25     41.20 o 
  -9   2   3     4137.99     3861.57     43.54 o 
  -8   2   3     6889.10     7114.80     70.19 o 
  -7   2   3      266.11      252.47     10.90 o 
  -6   2   3     1056.16     1170.46     16.44 o 
  -5   2   3     1781.20     1749.64     21.10 o 
  -4   2   3    19471.33    19301.78    186.98 o 
  -3   2   3    55767.54    55308.03    525.51 o 
  -2   2   3    12427.29    12606.02    131.04 o 
  -1   2   3    13150.04    12852.00    141.47 o 
   0   2   3    78286.57    79841.23    862.63 o 
   1   2   3     6084.99     5689.16     58.70 o 
   2   2   3     8770.76     8096.98     81.68 o 
   3   2   3    56027.23    54430.70    584.85 o 
   4   2   3     6620.28     6258.06     76.35 o 
   5   2   3      456.66      314.61     13.46 o 
   6   2   3        9.46       13.63      4.32 o 
   7   2   3    25026.39    25609.06    251.14 o 
   8   2   3      385.72      454.77     13.57 o 
   9   2   3      438.43      354.75     12.91 o 
  10   2   3     1040.16      974.01     21.25 o 
  11   2   3      584.83      642.93     18.69 o 
  12   2   3      649.50      673.05     22.05 o 
  13   2   3        7.57       14.59      8.09 o 
  14   2   3     1505.82     1415.67     31.10 o 
  15   2   3       15.72       28.15     12.63 o 
  16   2   3       85.51       71.81     12.47 o 
  17   2   3        2.27       -7.63     10.80 o 
  18   2   3       52.10       67.26     26.72 o 
  19   2   3       13.43       27.99     22.90 o 
  20   2   3        3.05       -2.54     20.36 o 
 -20   3   3       13.67       11.11     17.68 o 
 -19   3   3        0.84        6.79     15.93 o 
 -18   3   3       71.06       88.31     16.65 o 
 -17   3   3      391.92      400.78     22.93 o 
 -16   3   3        1.76       -4.22     17.19 o 
 -15   3   3        0.00      -15.00     12.49 o 
 -14   3   3       59.99       51.43     11.10 o 
 -13   3   3       24.33       22.38      9.11 o 
 -12   3   3      365.81      396.19     13.70 o 
 -11   3   3      630.89      764.20     17.11 o 
 -10   3   3     1494.44     1492.67     23.92 o 
  -9   3   3        5.77       12.15      4.84 o 
  -8   3   3      318.17      263.16      9.47 o 
  -7   3   3        4.85        8.66      3.72 o 
  -6   3   3      141.51      163.26      6.74 o 
  -5   3   3        3.26       11.06      4.66 o 
  -4   3   3        2.29       14.00      8.82 o 
  -3   3   3    17639.47    18184.92    176.80 o 
  -2   3   3      537.76      562.21     10.85 o 
  -1   3   3      799.20      841.01     13.22 o 
   0   3   3      282.32      241.61      6.91 o 
   1   3   3      199.71      246.40      7.11 o 
   2   3   3      491.93      494.51     11.03 o 
   3   3   3       15.62       42.70     10.86 o 
   4   3   3      936.42      816.52     14.86 o 
   5   3   3     2005.15     1838.52     29.90 o 
   6   3   3      824.22      916.98     22.76 o 
   7   3   3     1073.96     1020.24     19.49 o 
   8   3   3     1905.95     1971.80     30.81 o 
   9   3   3       50.16       48.34      7.35 o 
  10   3   3      188.14      178.33     10.76 o 
  11   3   3      144.68      168.46     10.99 o 
  12   3   3       89.46      112.23     22.85 o 
  13   3   3      739.68      689.31     24.39 o 
  14   3   3       52.04       61.49     11.57 o 
  15   3   3        0.06        7.89     13.26 o 
  16   3   3        7.98       -1.07      9.72 o 
  17   3   3       62.93       38.49     16.27 o 
  18   3   3      154.30      133.78     19.55 o 
  19   3   3        0.12       15.27     22.90 o 
 -20   4   3        0.42        9.33     15.90 o 
 -19   4   3      115.99      136.49     21.37 o 
 -18   4   3      105.07      133.48     17.86 o 
 -17   4   3      165.49      148.56     17.40 o 
 -16   4   3       14.49       24.52     12.77 o 
 -15   4   3      499.41      500.45     24.46 o 
 -14   4   3      500.01      518.09     23.91 o 
 -13   4   3       98.04       89.50     11.39 o 
 -12   4   3      128.39      117.84     12.45 o 
 -11   4   3     1627.63     1627.84     26.62 o 
 -10   4   3     1573.10     1459.25     24.04 o 
  -9   4   3      354.67      346.74     13.29 o 
  -8   4   3      131.45      119.64      7.24 o 
  -7   4   3     6095.99     6440.59     65.39 o 
  -6   4   3      432.64      382.63     19.11 o 
  -5   4   3      286.68      209.36      9.19 o 
  -4   4   3     2582.05     2474.58     32.27 o 
  -3   4   3      236.76      271.12      7.72 o 
  -2   4   3     4103.21     4107.14     45.03 o 
  -1   4   3       97.04       85.43      4.73 o 
   0   4   3       32.04       59.11      4.93 o 
   1   4   3      800.76      816.07     14.60 o 
   2   4   3      623.04      439.64     11.00 o 
   3   4   3       36.31       18.99      5.48 o 
   4   4   3       16.36       27.92      4.17 o 
   5   4   3      665.56      665.75     15.06 o 
   6   4   3      539.14      671.40     17.64 o 
   7   4   3     2851.11     2662.66     42.57 o 
   8   4   3       35.26       38.41      6.17 o 
   9   4   3      120.34      133.82     12.92 o 
  10   4   3      200.01      226.94     15.10 o 
  11   4   3      634.44      591.00     21.43 o 
  12   4   3      427.20      426.12     19.66 o 
  13   4   3      164.78      165.02     14.55 o 
  14   4   3       79.08       40.06     10.71 o 
  15   4   3       36.52       19.14     10.71 o 
  16   4   3      468.79      471.81     24.98 o 
  17   4   3        3.23       21.95     14.06 o 
  18   4   3       11.04       38.31     21.63 o 
  19   4   3       93.88      109.04     50.90 o 
 -19   5   3        0.61       21.43     25.45 o 
 -18   5   3       16.44       30.26     15.90 o 
 -17   5   3       40.00       48.76     16.47 o 
 -16   5   3       46.25       80.77     29.84 o 
 -15   5   3       11.81        5.58     11.01 o 
 -14   5   3      319.43      346.77     29.54 o 
 -13   5   3      883.93      911.87     30.53 o 
 -12   5   3      283.09      283.66     19.37 o 
 -11   5   3       34.80       32.83     17.34 o 
 -10   5   3      222.89      247.51     15.72 o 
  -9   5   3      367.77      379.52     12.32 o 
  -8   5   3      375.65      393.56     12.08 o 
  -7   5   3      883.38      899.61     19.77 o 
  -6   5   3      365.87      415.45     12.60 o 
  -5   5   3       99.03       95.61      5.61 o 
  -4   5   3     1028.94      999.64     17.27 o 
  -3   5   3      182.47      209.55      8.77 o 
  -2   5   3     2223.20     2217.90     30.51 o 
  -1   5   3      148.90      212.03     12.49 o 
   0   5   3     3580.83     3784.54     44.94 o 
   1   5   3     1025.97     1071.66     19.48 o 
   2   5   3      216.78      201.46     14.00 o 
   3   5   3      792.50      796.23     15.92 o 
   4   5   3       39.43       65.58      9.92 o 
   5   5   3     2355.86     2284.04     55.18 o 
   6   5   3      110.69      122.47      7.90 o 
   7   5   3      756.86      739.10     17.55 o 
   8   5   3     1177.57     1208.33     23.54 o 
   9   5   3      355.27      418.61     17.86 o 
  10   5   3      414.89      431.54     18.47 o 
  11   5   3      394.92      396.97     24.57 o 
  12   5   3        1.74       -9.80      9.23 o 
  13   5   3        2.34       13.49     10.34 o 
  14   5   3       21.54       31.15     10.78 o 
  15   5   3      139.08      108.30     18.83 o 
  16   5   3       37.16       37.33     15.90 o 
  17   5   3      171.31      224.61     25.00 o 
  18   5   3        0.03       -1.05     17.81 o 
 -18   6   3        9.04        5.09     15.90 o 
 -17   6   3        0.96        1.35     15.22 o 
 -16   6   3       76.90       86.98     19.55 o 
 -15   6   3      401.38      465.65     30.44 o 
 -14   6   3       79.39       90.36     17.73 o 
 -13   6   3      703.33      734.61     34.79 o 
 -12   6   3      131.51      127.42     31.81 o 
 -11   6   3       42.34       47.31     14.06 o 
 -10   6   3      206.42      182.37     33.09 o 
  -9   6   3      222.05      172.40     18.33 o 
  -8   6   3      455.39      418.05     28.06 o 
  -7   6   3       73.41       87.05     10.32 o 
  -6   6   3       77.91       90.62      8.57 o 
  -5   6   3       73.88       93.54      7.11 o 
  -4   6   3      293.48      283.15     12.12 o 
  -3   6   3      814.53      798.62     20.84 o 
  -2   6   3      227.64      238.83     10.06 o 
  -1   6   3       20.25       41.52     14.92 o 
   0   6   3       75.79       76.84      6.91 o 
   1   6   3     1126.97     1335.08     31.78 o 
   2   6   3      185.90      185.19     14.69 o 
   3   6   3      124.15      125.52      7.90 o 
   4   6   3        4.07        6.36      4.84 o 
   5   6   3      679.64      707.81     17.22 o 
   6   6   3       78.94       97.31      7.90 o 
   7   6   3      462.52      485.92     15.12 o 
   8   6   3       10.52       14.87      8.03 o 
   9   6   3        0.14       21.48      8.81 o 
  10   6   3      228.50      205.71     15.81 o 
  11   6   3       13.25       12.81     10.18 o 
  12   6   3       38.70       53.54     11.86 o 
  13   6   3        0.60       -3.00     13.69 o 
  14   6   3       49.71       55.99     31.81 o 
  15   6   3      121.91       97.49     18.32 o 
  16   6   3      195.46      191.39     23.85 o 
  17   6   3       57.28       51.28     17.73 o 
 -17   7   3        3.90       26.98     24.18 o 
 -16   7   3        5.13      -10.33     15.22 o 
 -15   7   3       34.39        4.24     15.27 o 
 -14   7   3        2.24        9.07     14.06 o 
 -13   7   3        6.66       31.95     15.90 o 
 -12   7   3       73.14       77.90     16.47 o 
 -11   7   3        7.48       35.18     24.18 o 
 -10   7   3      249.99      268.98     22.01 o 
  -9   7   3      281.96      301.11     22.02 o 
  -8   7   3        1.80        5.51     12.72 o 
  -7   7   3       33.43       28.21      7.26 o 
  -6   7   3      119.29      133.71     10.34 o 
  -5   7   3      387.78      408.11     16.37 o 
  -4   7   3       24.91       25.19      6.17 o 
  -3   7   3      225.67      218.81     11.02 o 
  -2   7   3       51.10       34.71      6.17 o 
  -1   7   3       32.72       31.11      6.61 o 
   0   7   3       42.70       57.19      7.47 o 
   1   7   3       32.21       44.20      7.11 o 
   2   7   3      305.73      305.86     12.63 o 
   3   7   3      147.29      136.52      9.38 o 
   4   7   3      111.38      121.65     11.39 o 
   5   7   3       10.96        2.14      5.02 o 
   6   7   3       30.92       34.32      6.66 o 
   7   7   3       10.98        4.69      8.57 o 
   8   7   3       43.70       54.90     12.34 o 
   9   7   3       12.51       -3.54      9.23 o 
  10   7   3      216.90      214.01     16.06 o 
  11   7   3       12.05        7.89     10.14 o 
  12   7   3       74.87      110.01     18.32 o 
  13   7   3        9.71       13.23     12.71 o 
  14   7   3       31.36       49.43     16.47 o 
  15   7   3        0.79       -1.05     15.22 o 
  16   7   3        5.62       36.39     17.73 o 
 -16   8   3       33.44       -6.16     22.90 o 
 -15   8   3       13.18       10.45     16.47 o 
 -14   8   3      143.65      213.84     24.43 o 
 -13   8   3      114.96      107.28     19.55 o 
 -12   8   3       23.58       19.16     14.59 o 
 -11   8   3        0.68      -19.06     12.71 o 
 -10   8   3      142.41      127.04     18.32 o 
  -9   8   3      122.33      147.70     41.99 o 
  -8   8   3      115.82      137.06     22.91 o 
  -7   8   3       12.62       22.90     12.71 o 
  -6   8   3        4.99       17.42     12.72 o 
  -5   8   3      763.98      845.75     35.53 o 
  -4   8   3     1005.47     1040.55     30.41 o 
  -3   8   3      103.28       98.24      9.81 o 
  -2   8   3     1197.21     1158.55     24.44 o 
  -1   8   3      242.39      228.24     12.37 o 
   0   8   3       46.47       29.74      7.35 o 
   1   8   3      244.89      275.66     16.16 o 
   2   8   3      142.76      147.85     10.13 o 
   3   8   3      234.38      249.82     12.84 o 
   4   8   3      794.68      882.87     21.92 o 
   5   8   3       22.72       35.51     10.55 o 
   6   8   3      127.72      138.89     13.62 o 
   7   8   3      110.75       97.81     12.80 o 
   8   8   3      599.71      675.60     25.07 o 
   9   8   3       74.62       69.81     12.80 o 
  10   8   3       26.68       35.63     11.29 o 
  11   8   3        1.69       12.09     13.09 o 
  12   8   3      216.16      231.93     54.72 o 
  13   8   3       49.45       37.33     15.90 o 
  14   8   3       13.87       23.65     14.59 o 
  15   8   3        0.47       40.08     19.09 o 
 -15   9   3       30.62       31.18     17.73 o 
 -14   9   3        7.96      -14.82     14.59 o 
 -13   9   3        2.50       25.99     16.47 o 
 -12   9   3       83.93      125.15     20.71 o 
 -11   9   3       21.96       30.09     19.09 o 
 -10   9   3        1.15       -6.36     13.09 o 
  -9   9   3      260.15      210.45     22.58 o 
  -8   9   3       27.73       16.68     15.03 o 
  -7   9   3      113.92       85.58     18.32 o 
  -6   9   3      661.81      704.61     53.46 o 
  -5   9   3      266.45      314.93     24.25 o 
  -4   9   3       13.76        5.94      9.23 o 
  -3   9   3       44.98       36.76     10.53 o 
  -2   9   3      217.03      222.64     15.63 o 
  -1   9   3      345.99      368.27     15.87 o 
   0   9   3      123.43       91.14     20.57 o 
   1   9   3       11.85        5.41      7.72 o 
   2   9   3       78.48       67.55      9.70 o 
   3   9   3       53.30       49.55      9.38 o 
   4   9   3       17.48       42.76     10.55 o 
   5   9   3      728.02      730.19     27.10 o 
   6   9   3       21.92       27.71     11.29 o 
   7   9   3      273.54      321.98     20.58 o 
   8   9   3      221.38      254.51     18.15 o 
   9   9   3      136.07      143.52     25.45 o 
  10   9   3        3.64       36.57     16.47 o 
  11   9   3        0.08        0.45     14.59 o 
  12   9   3       14.97       23.47     15.90 o 
  13   9   3        2.13      -21.63     31.81 o 
  14   9   3       42.78       54.17     18.32 o 
 -13  10   3        2.88        5.34     15.69 o 
 -12  10   3        9.42        1.07     15.39 o 
 -11  10   3        0.12       13.66     15.39 o 
 -10  10   3       27.54       39.70     17.81 o 
  -9  10   3        8.84        5.94     15.03 o 
  -8  10   3      155.63      147.12     31.81 o 
  -7  10   3      237.52      216.07     23.85 o 
  -6  10   3       27.72       50.45     14.59 o 
  -5  10   3        0.66        4.77     13.09 o 
  -4  10   3      399.73      422.86     28.63 o 
  -3  10   3        2.53      -28.63     19.09 o 
  -2  10   3      815.73      715.61     32.35 o 
  -1  10   3      728.08      700.60     24.90 o 
   0  10   3       68.42       68.90     11.02 o 
   1  10   3      306.01      341.99     16.47 o 
   2  10   3      203.41      219.14     18.37 o 
   3  10   3      102.69       92.07     13.37 o 
   4  10   3        0.39       -4.57      8.81 o 
   5  10   3        4.93       11.30     10.55 o 
   6  10   3        7.70       -4.40     11.83 o 
   7  10   3       10.23        5.89     16.54 o 
   8  10   3        3.95        2.99     13.41 o 
   9  10   3      181.83      146.58     22.01 o 
  10  10   3       51.27       39.70     17.81 o 
  11  10   3        0.73        1.70     15.90 o 
  12  10   3       87.62       95.39     22.91 o 
 -11  11   3        0.50      -14.70     15.03 o 
 -10  11   3       22.12       18.16     18.83 o 
  -9  11   3        1.03        7.78     15.03 o 
  -8  11   3       41.15       55.77     19.27 o 
  -7  11   3        0.35       -7.63     15.03 o 
  -6  11   3        6.68        5.69     14.59 o 
  -5  11   3       69.71      118.59     49.63 o 
  -4  11   3       18.58       30.67     26.72 o 
  -3  11   3        1.72       -4.45     14.06 o 
  -2  11   3      107.53       44.11     15.90 o 
  -1  11   3        1.02       14.95     14.06 o 
   0  11   3      156.50      187.98     20.91 o 
   1  11   3        0.00       -3.18      9.77 o 
   2  11   3       23.18       29.31     11.29 o 
   3  11   3      175.47      219.31     20.50 o 
   4  11   3       65.06       54.08     13.02 o 
   5  11   3       20.70       10.49     16.12 o 
   6  11   3        0.78        2.40     14.59 o 
   7  11   3       24.47       22.90     22.90 o 
   8  11   3       36.98       24.94     16.94 o 
   9  11   3       15.06       51.15     17.73 o 
  10  11   3        2.17        2.01     16.54 o 
  -7  12   3        0.20        4.58     16.94 o 
  -6  12   3       26.54       24.00     18.32 o 
  -5  12   3       15.65       14.76     20.36 o 
  -4  12   3      254.97      414.79     61.08 o 
  -3  12   3      104.42      112.47     21.37 o 
  -2  12   3        2.64      -10.63     15.22 o 
  -1  12   3       93.27       82.22     19.55 o 
   0  12   3       36.65       45.81     22.90 o 
   1  12   3       25.85       22.90     20.36 o 
   2  12   3        8.80       -5.09     12.22 o 
   3  12   3       75.89      104.65     16.72 o 
   4  12   3       32.29       22.64     17.81 o 
   5  12   3        2.35        9.64     16.47 o 
   6  12   3       92.59      100.57     20.17 o 
   7  12   3       18.83       45.45     18.32 o 
 -21   0   4      499.04      692.34     66.18 o 
 -20   0   4       47.02      -17.81     35.63 o 
 -19   0   4       15.47       43.26     35.63 o 
 -18   0   4       60.13       40.72     33.08 o 
 -17   0   4       40.53       14.42     13.66 o 
 -16   0   4      104.29       79.09     20.36 o 
 -15   0   4       79.95       83.22     16.54 o 
 -14   0   4     1291.03     1283.00     31.54 o 
 -13   0   4     3310.66     3397.97     94.99 o 
 -12   0   4      753.51      739.63     21.44 o 
 -11   0   4      960.59     1025.93     24.45 o 
 -10   0   4       36.60       32.55      7.05 o 
  -9   0   4     3412.07     3469.76     50.68 o 
  -8   0   4     3306.18     3490.20     49.21 o 
  -7   0   4      903.27      953.18     18.17 o 
  -6   0   4     5151.05     5092.59     63.10 o 
  -5   0   4     1371.35     1459.99     21.81 o 
  -4   0   4      457.88      430.81     17.83 o 
  -3   0   4     1824.60     1713.60     28.22 o 
  -2   0   4     1622.80     1583.41     33.20 o 
  -1   0   4     2835.89     2726.64     56.38 o 
   0   0   4     1074.17     1071.67     25.52 o 
   1   0   4      229.40      216.42     10.18 o 
   2   0   4      237.31      211.32     12.73 o 
   3   0   4     8099.29     8028.05    159.63 o 
   4   0   4     8344.71     8257.18    167.10 o 
   5   0   4      136.45      152.72     12.73 o 
   6   0   4      376.55      320.77     20.37 o 
   7   0   4     5612.57     5220.19    117.59 o 
   8   0   4       26.78       30.54     12.72 o 
   9   0   4     1272.64     1164.00     45.85 o 
  10   0   4       19.49       25.45     12.72 o 
  11   0   4      148.95      173.07     20.36 o 
  12   0   4        3.86       15.27     15.27 o 
  13   0   4      103.64       99.26     20.36 o 
  14   0   4     1296.99     1250.29     56.02 o 
  15   0   4       11.81       22.90     15.27 o 
  16   0   4        6.95        2.54     15.27 o 
  17   0   4      178.64      183.25     28.00 o 
  18   0   4      142.19      175.61     30.54 o 
  19   0   4      125.37      180.70     30.54 o 
  20   0   4        9.03       -5.09     20.36 o 
 -21   1   4        6.49      -12.72     25.19 o 
 -20   1   4       38.07      -34.10     25.45 o 
 -19   1   4      148.16      123.42     27.85 o 
 -18   1   4       68.98       82.37     15.84 o 
 -17   1   4       13.23        3.12     10.96 o 
 -16   1   4      263.85      338.76     20.57 o 
 -15   1   4      234.71      223.88     12.48 o 
 -14   1   4      121.47       90.19      8.66 o 
 -13   1   4       68.46       87.00      8.51 o 
 -12   1   4       30.18       40.10      5.42 o 
 -11   1   4       58.98       57.62      6.12 o 
 -10   1   4      180.15      204.90     10.05 o 
  -9   1   4     2158.69     2187.57     25.26 o 
  -8   1   4       43.74       39.72      3.85 o 
  -7   1   4       14.64       17.28      2.97 o 
  -6   1   4      293.87      303.26      7.32 o 
  -5   1   4      310.34      284.90      6.64 o 
  -4   1   4       56.99       77.05      3.17 o 
  -3   1   4        2.53        2.54      1.80 o 
  -2   1   4       61.37       59.84      3.60 o 
  -1   1   4      443.80      381.37      7.96 o 
   0   1   4        2.96        3.82      1.80 o 
   1   1   4      386.20      402.39     10.81 o 
   2   1   4      591.96      576.61     19.60 o 
   3   1   4        9.85       13.45      3.70 o 
   4   1   4     2340.94     2311.29     34.36 o 
   5   1   4      315.98      299.03     10.72 o 
   6   1   4      873.21      913.66     20.06 o 
   7   1   4      603.94      597.32     17.64 o 
   8   1   4     1385.92     1359.48     27.87 o 
   9   1   4     1277.21     1336.50     28.41 o 
  10   1   4        0.01        2.54      5.88 o 
  11   1   4      735.48      698.99     22.51 o 
  12   1   4      692.07      663.91     22.51 o 
  13   1   4      133.91      127.02     14.40 o 
  14   1   4       30.40       30.74     14.00 o 
  15   1   4        3.10        0.00      9.00 o 
  16   1   4      176.07      194.71     19.80 o 
  17   1   4        1.71        6.66     12.72 o 
  18   1   4       35.64       22.90     14.40 o 
  19   1   4      141.61      148.65     20.64 o 
 -20   2   4       26.00       40.72     38.17 o 
 -19   2   4        1.19        7.13     16.94 o 
 -18   2   4        0.58      -18.14     12.09 o 
 -17   2   4        9.02        0.27     10.11 o 
 -16   2   4        0.92       -8.81      9.55 o 
 -15   2   4       71.20       54.36     11.92 o 
 -14   2   4      137.50      150.53     12.25 o 
 -13   2   4        3.49       -1.53      6.55 o 
 -12   2   4      225.09      218.65     10.23 o 
 -11   2   4        9.40       14.05      7.50 o 
 -10   2   4      412.80      428.42     12.62 o 
  -9   2   4       71.14       80.61      7.55 o 
  -8   2   4     1005.97     1033.01     16.81 o 
  -7   2   4      462.73      457.93     10.15 o 
  -6   2   4       89.80       97.37      4.62 o 
  -5   2   4      256.37      249.34      6.96 o 
  -4   2   4       33.74       35.78      5.96 o 
  -3   2   4     8690.42     8533.35    110.81 o 
  -2   2   4     3271.65     3254.26     35.54 o 
  -1   2   4    12055.74    11647.20    129.53 o 
   0   2   4    24586.03    23813.87    225.78 o 
   1   2   4     4485.13     3978.78     43.46 o 
   2   2   4     2701.97     2583.90     30.91 o 
   3   2   4     7697.41     7421.08     88.35 o 
   4   2   4     2507.44     2339.52     99.51 o 
   5   2   4       11.22        9.79      7.71 o 
   6   2   4      108.65       70.64      6.74 o 
   7   2   4     1754.18     1828.28     33.27 o 
   8   2   4      211.23      225.18     10.46 o 
   9   2   4       10.63        7.07      5.62 o 
  10   2   4      160.12      169.82     10.18 o 
  11   2   4      700.82      693.51     19.39 o 
  12   2   4      468.88      501.13     20.47 o 
  13   2   4       67.95       44.96     10.29 o 
  14   2   4      715.95      685.06     25.29 o 
  15   2   4        6.85       10.18      8.82 o 
  16   2   4       33.24       49.63     14.40 o 
  17   2   4        3.85        0.00     12.60 o 
  18   2   4       33.87       63.84     33.08 o 
  19   2   4        0.07       -2.54     22.90 o 
 -20   3   4       14.64      -10.30     17.34 o 
 -19   3   4       34.29       22.21     38.17 o 
 -18   3   4        0.01       20.48     12.43 o 
 -17   3   4        0.73        4.82     12.43 o 
 -16   3   4      279.38      271.14     17.61 o 
 -15   3   4        0.13       -9.20      9.80 o 
 -14   3   4      306.23      330.89     17.19 o 
 -13   3   4     1172.04     1152.66     27.62 o 
 -12   3   4      183.76      196.56     11.08 o 
 -11   3   4      340.34      372.18     12.67 o 
 -10   3   4      193.53      200.27      9.02 o 
  -9   3   4       23.47       16.29      4.63 o 
  -8   3   4      130.00      129.92      6.55 o 
  -7   3   4        0.52        0.61      3.37 o 
  -6   3   4      418.02      394.67     10.25 o 
  -5   3   4     1177.08     1130.56     21.33 o 
  -4   3   4      663.85      643.97     22.05 o 
  -3   3   4      553.64      505.33     10.19 o 
  -2   3   4     1021.28     1087.45     16.05 o 
  -1   3   4      629.31      639.46     10.17 o 
   0   3   4     1664.57     1518.99     20.63 o 
   1   3   4      220.83      236.93      8.82 o 
   2   3   4      711.02      675.38     12.64 o 
   3   3   4     1366.38     1369.87     21.27 o 
   4   3   4      691.49      647.08     23.16 o 
   5   3   4     2656.71     2843.15     37.23 o 
   6   3   4      260.11      285.09     12.19 o 
   7   3   4        9.47       11.39      5.34 o 
   8   3   4      461.85      520.53     14.43 o 
   9   3   4       17.63       20.36      6.36 o 
  10   3   4      221.06      223.92     11.96 o 
  11   3   4       41.69       40.19      8.82 o 
  12   3   4     1001.89     1027.34     30.30 o 
  13   3   4     1426.03     1393.81     35.11 o 
  14   3   4        4.30      -14.56      9.70 o 
  15   3   4        3.59        1.91      9.23 o 
  16   3   4        0.31       11.89     11.59 o 
  17   3   4       16.16        2.54     10.29 o 
  18   3   4        4.21       19.09     14.40 o 
  19   3   4       10.20       38.17     25.45 o 
 -20   4   4       38.52       35.63     21.18 o 
 -19   4   4        3.11       16.62     14.33 o 
 -18   4   4      100.81      116.20     16.71 o 
 -17   4   4        7.38       13.73     17.63 o 
 -16   4   4       18.84        1.21     20.08 o 
 -15   4   4       47.53       55.54     12.94 o 
 -14   4   4        3.35       10.53     10.51 o 
 -13   4   4        1.80        8.35      8.19 o 
 -12   4   4       14.74        7.73      8.03 o 
 -11   4   4       13.47       13.59      6.08 o 
 -10   4   4       27.21       21.15      6.02 o 
  -9   4   4        0.67        3.94      4.71 o 
  -8   4   4       76.97       70.05      5.94 o 
  -7   4   4     1087.28     1089.10     18.32 o 
  -6   4   4      392.53      371.90     13.96 o 
  -5   4   4       78.76       88.63      6.31 o 
  -4   4   4      562.10      623.37     17.88 o 
  -3   4   4     1185.77     1395.00     18.37 o 
  -2   4   4     1584.93     1743.78     21.10 o 
  -1   4   4       17.70       13.09      3.17 o 
   0   4   4      897.43      978.68     16.77 o 
   1   4   4      790.63      820.06     15.20 o 
   2   4   4        4.26       50.39     14.55 o 
   3   4   4      272.56      290.23      9.71 o 
   4   4   4       20.61       31.33      5.37 o 
   5   4   4      157.78      178.02      9.51 o 
   6   4   4        2.31       11.36      4.47 o 
   7   4   4     3836.83     3885.92     49.86 o 
   8   4   4     1705.54     1788.64     29.76 o 
   9   4   4      514.56      501.95     19.71 o 
  10   4   4      156.89      241.69     15.14 o 
  11   4   4      251.66      280.60     16.99 o 
  12   4   4     1001.51      963.10     28.25 o 
  13   4   4        1.93        0.85      8.82 o 
  14   4   4        4.36        4.84      9.23 o 
  15   4   4       29.80       20.82     11.20 o 
  16   4   4       41.61       57.76     13.06 o 
  17   4   4       88.30       66.17     18.00 o 
  18   4   4        7.90       25.73     43.26 o 
  19   4   4        5.69       -1.80     15.22 o 
 -19   5   4       11.92       31.08     36.90 o 
 -18   5   4        9.90       22.04     14.87 o 
 -17   5   4        0.30      -12.72     12.09 o 
 -16   5   4       95.27       96.19     16.65 o 
 -15   5   4      103.09       97.26     15.33 o 
 -14   5   4      235.10      273.50     20.89 o 
 -13   5   4        0.13       22.47     12.09 o 
 -12   5   4       23.94       10.40     12.65 o 
 -11   5   4      162.72      154.79     20.07 o 
 -10   5   4      114.92      118.12     21.24 o 
  -9   5   4      655.33      606.42     14.71 o 
  -8   5   4       58.22       57.73      6.02 o 
  -7   5   4      157.07      168.09     24.02 o 
  -6   5   4       80.47       99.36      7.16 o 
  -5   5   4       21.76       20.36      4.95 o 
  -4   5   4       47.17       53.02      5.30 o 
  -3   5   4      356.20      322.08     11.32 o 
  -2   5   4    23330.07    23952.83    231.53 o 
  -1   5   4     1073.32     1158.77     19.58 o 
   0   5   4     1801.87     2019.82     28.29 o 
   1   5   4      170.90      201.39      8.41 o 
   2   5   4      371.25      407.62     11.44 o 
   3   5   4      473.89      419.28     11.84 o 
   4   5   4      537.20      530.17     14.13 o 
   5   5   4     8915.36     8685.22     94.83 o 
   6   5   4     1864.60     1910.05     30.65 o 
   7   5   4      373.26      340.39     14.53 o 
   8   5   4      833.99      793.89     19.48 o 
   9   5   4      945.60      939.13     37.12 o 
  10   5   4        8.41       20.74      8.57 o 
  11   5   4        2.54       13.88     11.07 o 
  12   5   4      752.84      777.36     26.77 o 
  13   5   4      887.61      844.58     39.45 o 
  14   5   4        2.87       -9.02      8.81 o 
  15   5   4       39.73       21.98     17.78 o 
  16   5   4       13.03       14.00     14.40 o 
  17   5   4       79.96       79.59     19.55 o 
  18   5   4       76.20       66.90     21.63 o 
 -18   6   4       11.03       55.26     22.90 o 
 -17   6   4        2.50       -9.28     16.54 o 
 -16   6   4       15.95        8.20     16.54 o 
 -15   6   4       99.53      134.89     20.17 o 
 -14   6   4       15.34        4.88     12.66 o 
 -13   6   4      149.13      174.69     17.55 o 
 -12   6   4      267.38      301.88     20.23 o 
 -11   6   4       64.15       93.20     17.77 o 
 -10   6   4      150.99      223.83     19.83 o 
  -9   6   4      413.75      411.38     20.15 o 
  -8   6   4     1015.91      916.20     23.89 o 
  -7   6   4      253.22      265.97     12.25 o 
  -6   6   4      194.20      206.92     12.78 o 
  -5   6   4      953.50      839.48     17.07 o 
  -4   6   4      137.46      228.22      9.70 o 
  -3   6   4      207.53      243.81     10.06 o 
  -2   6   4      318.78      307.39     11.39 o 
  -1   6   4      423.53      537.69     13.96 o 
   0   6   4      179.75      179.59     10.70 o 
   1   6   4     2230.47     2297.48     39.34 o 
   2   6   4     2369.39     2641.10     37.33 o 
   3   6   4      122.08      137.70      8.41 o 
   4   6   4       32.11       48.11      6.31 o 
   5   6   4      973.67      911.70     28.70 o 
   6   6   4       15.02       13.46      5.80 o 
   7   6   4       28.17       18.75      6.24 o 
   8   6   4      249.68      207.89     14.31 o 
   9   6   4       75.92       88.97     11.86 o 
  10   6   4      118.61      119.66     13.37 o 
  11   6   4       53.67       55.53     11.29 o 
  12   6   4      103.77      111.17     13.62 o 
  13   6   4       13.33       -0.43      9.23 o 
  14   6   4        8.84      -14.10     11.59 o 
  15   6   4       51.16       34.78     15.90 o 
  16   6   4      148.21      145.99     25.45 o 
  17   6   4       37.06       42.25     17.73 o 
 -17   7   4       12.31       34.61     17.73 o 
 -16   7   4       14.53        4.64     15.22 o 
 -15   7   4       53.31       43.26     25.45 o 
 -14   7   4      228.24      256.26     52.18 o 
 -13   7   4       37.50       19.79     29.27 o 
 -12   7   4       11.70        6.11     12.71 o 
 -11   7   4      116.23      116.50     44.54 o 
 -10   7   4      422.03      422.81     31.82 o 
  -9   7   4      713.56      772.89     34.37 o 
  -8   7   4      282.37      253.96     31.82 o 
  -7   7   4       64.02       74.01     13.41 o 
  -6   7   4        0.10        7.63      9.00 o 
  -5   7   4       26.35       21.41      7.75 o 
  -4   7   4      103.71       76.74      8.81 o 
  -3   7   4        3.09        2.46      5.05 o 
  -2   7   4      258.45      280.50     11.09 o 
  -1   7   4      412.06      457.56     21.49 o 
   0   7   4     1501.80     1626.38     27.97 o 
   1   7   4     2349.83     2417.62     35.88 o 
   2   7   4      701.71      679.25     17.01 o 
   3   7   4      494.05      490.93     14.88 o 
   4   7   4      363.06      338.15     13.13 o 
   5   7   4      136.74      136.72     11.96 o 
   6   7   4      829.36      811.76     19.99 o 
   7   7   4      677.17      631.57     22.32 o 
   8   7   4     1162.09     1165.25     31.57 o 
   9   7   4       73.16       89.23     12.53 o 
  10   7   4      548.80      538.65     28.56 o 
  11   7   4       49.49       37.38     10.55 o 
  12   7   4      364.69      345.67     19.95 o 
  13   7   4       49.99       38.17     21.63 o 
  14   7   4        2.65       20.81     14.59 o 
  15   7   4      107.22       83.95     18.83 o 
  16   7   4        2.83       11.20     26.72 o 
 -16   8   4       32.92       33.21     17.73 o 
 -15   8   4        0.14       -7.90     16.47 o 
 -14   8   4       21.14       20.87     16.94 o 
 -13   8   4        5.27        0.42     15.03 o 
 -12   8   4       43.37       19.94     19.09 o 
 -11   8   4      174.05      168.99     25.45 o 
 -10   8   4      344.43      322.88     25.68 o 
  -9   8   4        0.82      -17.81     12.22 o 
  -8   8   4       28.48       30.54     13.09 o 
  -7   8   4        3.71       -8.42     10.79 o 
  -6   8   4      126.99       98.04     15.90 o 
  -5   8   4      241.56      285.17     16.03 o 
  -4   8   4      199.41      238.51     14.55 o 
  -3   8   4     2541.40     2357.20     43.98 o 
  -2   8   4      190.53      199.72     12.15 o 
  -1   8   4     1820.03     1757.11     31.14 o 
   0   8   4      129.51      102.59      9.22 o 
   1   8   4       83.36       89.50      8.77 o 
   2   8   4      527.67      516.81     21.69 o 
   3   8   4     3379.94     3261.99     47.03 o 
   4   8   4     1438.32     1419.24     32.35 o 
   5   8   4     1323.76     1257.61     26.28 o 
   6   8   4      650.19      646.94     24.14 o 
   7   8   4        0.75        4.86      9.54 o 
   8   8   4        0.25        8.27      9.77 o 
   9   8   4      228.28      227.44     16.99 o 
  10   8   4      349.69      377.51     20.58 o 
  11   8   4      165.70      139.37     20.17 o 
  12   8   4       44.86       30.54     14.59 o 
  13   8   4       13.66       33.37     15.90 o 
  14   8   4        4.80       16.62     14.59 o 
  15   8   4        1.52       -0.85     15.90 o 
 -15   9   4       17.64       -7.50     16.47 o 
 -14   9   4       11.39       10.18     16.94 o 
 -13   9   4       11.96       21.83     15.39 o 
 -12   9   4       60.04       64.72     18.32 o 
 -11   9   4        3.49        9.47     15.03 o 
 -10   9   4      102.79      104.86     29.27 o 
  -9   9   4      105.91      155.37     26.72 o 
  -8   9   4       35.92       37.61     15.90 o 
  -7   9   4      182.62      224.95     22.01 o 
  -6   9   4      260.66      277.43     25.00 o 
  -5   9   4       24.74       54.65     16.54 o 
  -4   9   4      934.76      943.33     36.01 o 
  -3   9   4       47.38       51.33     11.57 o 
  -2   9   4      384.08      395.58     18.33 o 
  -1   9   4       12.75       21.80      8.41 o 
   0   9   4      190.10      217.47     12.84 o 
   1   9   4      365.06      351.86     16.90 o 
   2   9   4      173.52      188.53     12.47 o 
   3   9   4      362.99      410.49     16.36 o 
   4   9   4      641.21      618.79     24.14 o 
   5   9   4       20.21       21.02     10.07 o 
   6   9   4        5.29       -1.09     18.94 o 
   7   9   4        0.62        7.73     11.29 o 
   8   9   4      411.75      445.92     22.32 o 
   9   9   4        0.25       10.18     11.04 o 
  10   9   4       75.87       79.90     17.73 o 
  11   9   4       48.68       49.25     17.73 o 
  12   9   4        1.50        5.54     14.59 o 
  13   9   4       12.36       28.80     17.02 o 
  14   9   4        2.20        7.49     15.03 o 
 -13  10   4        7.53        3.56     16.94 o 
 -12  10   4       10.48       36.11     17.34 o 
 -11  10   4       19.90       20.76     16.47 o 
 -10  10   4       15.50        0.28     15.90 o 
  -9  10   4        9.36       12.43     14.59 o 
  -8  10   4       39.70       56.02     21.63 o 
  -7  10   4        3.63       11.08     14.59 o 
  -6  10   4        0.50        5.24     25.45 o 
  -5  10   4        0.08        3.50     14.06 o 
  -4  10   4      245.19      228.16     22.44 o 
  -3  10   4       20.44       10.18     19.09 o 
  -2  10   4      211.13      227.38     22.44 o 
  -1  10   4      724.97      698.84     33.31 o 
   0  10   4        6.67       10.23      9.03 o 
   1  10   4      419.69      429.67     18.29 o 
   2  10   4        2.73       -2.88      8.03 o 
   3  10   4      194.97      180.62     16.03 o 
   4  10   4        5.91        8.21     10.34 o 
   5  10   4        2.31       17.37     10.55 o 
   6  10   4       24.70       10.28     10.34 o 
   7  10   4       89.78       97.69     13.83 o 
   8  10   4        0.10       -3.18     22.90 o 
   9  10   4       22.97       38.31     15.39 o 
  10  10   4      141.97      156.39     22.58 o 
  11  10   4        5.43        8.71     16.47 o 
  12  10   4        0.12       -5.23     29.27 o 
 -11  11   4       37.61       35.51     18.83 o 
 -10  11   4        1.91       -7.63     15.90 o 
  -9  11   4        2.59      -23.08     15.39 o 
  -8  11   4       24.31       37.81     33.08 o 
  -7  11   4        1.24       -1.27     15.03 o 
  -6  11   4       10.36       11.25     16.47 o 
  -5  11   4       77.03      103.92     35.63 o 
  -4  11   4       55.64       35.06     15.90 o 
  -3  11   4        0.09      -16.80     12.71 o 
  -2  11   4       48.31       58.67     16.47 o 
  -1  11   4        7.50        1.43     14.06 o 
   0  11   4        0.05       -0.31     14.47 o 
   1  11   4       55.97       57.39     14.40 o 
   2  11   4        3.74       14.44     10.55 o 
   3  11   4      113.51      112.85     15.20 o 
   4  11   4       46.05       43.94     12.80 o 
   5  11   4       10.90        9.98      9.94 o 
   6  11   4       16.38       24.32     15.90 o 
   7  11   4       38.10       40.59     16.47 o 
   8  11   4       14.07        9.58     14.59 o 
   9  11   4        0.74       -5.84     14.59 o 
  10  11   4        0.50       -6.50     17.81 o 
  -7  12   4        4.65      -19.65     15.03 o 
  -6  12   4        0.74       13.23     16.94 o 
  -5  12   4        9.67       -1.61     16.47 o 
  -4  12   4        9.13       32.58     27.99 o 
  -3  12   4        6.90      -16.62     14.59 o 
  -2  12   4       14.55        4.67     19.09 o 
  -1  12   4        9.88       17.11     31.81 o 
   0  12   4       16.24       12.72     20.36 o 
   1  12   4        0.00        2.54     17.81 o 
   2  12   4       34.66       26.72     14.40 o 
   3  12   4       70.26       80.22     14.87 o 
   4  12   4       15.06       43.26     38.17 o 
   5  12   4        3.87       24.18     15.03 o 
   6  12   4        0.74       22.34     15.03 o 
 -21   1   5       35.50        6.76     26.05 o 
 -20   1   5       39.72       37.33     26.81 o 
 -19   1   5      169.88      155.29     30.59 o 
 -18   1   5       10.67       -4.45     12.47 o 
 -17   1   5        0.07       12.20     11.07 o 
 -16   1   5       34.36       30.94     13.70 o 
 -15   1   5       22.42       10.27      7.39 o 
 -14   1   5      680.11      609.59     17.11 o 
 -13   1   5        6.99        9.20      5.99 o 
 -12   1   5      600.75      561.18     14.61 o 
 -11   1   5      385.80      378.87     16.63 o 
 -10   1   5     2128.43     2140.02     61.16 o 
  -9   1   5      218.30      207.80      9.92 o 
  -8   1   5        9.57        8.96      3.07 o 
  -7   1   5       61.27       55.64      3.51 o 
  -6   1   5     1799.15     1900.45     21.77 o 
  -5   1   5      345.68      322.83      6.39 o 
  -4   1   5        1.46       10.49      3.53 o 
  -3   1   5     1024.29      958.26     16.05 o 
  -2   1   5     9971.82     9677.03    137.42 o 
  -1   1   5     9161.31     8900.69     99.88 o 
   0   1   5       11.19       10.73      2.08 o 
   1   1   5     3589.57     3326.25     50.58 o 
   2   1   5     2153.24     1985.41     28.96 o 
   3   1   5    18530.73    17877.03    239.26 o 
   4   1   5      345.11      366.96     12.52 o 
   5   1   5     5343.77     4965.82     65.39 o 
   6   1   5     3695.49     3698.57     52.52 o 
   7   1   5       23.67       17.63      6.64 o 
   8   1   5      833.02      772.65     21.04 o 
   9   1   5     4219.55     4320.88     72.56 o 
  10   1   5     1734.30     1720.05     42.30 o 
  11   1   5     3714.00     3626.80     70.32 o 
  12   1   5     1342.14     1364.35     39.62 o 
  13   1   5       83.29       94.44     14.40 o 
  14   1   5       15.40       13.12     11.59 o 
  15   1   5        0.41       14.49     11.59 o 
  16   1   5      479.59      538.60     28.80 o 
  17   1   5        1.72      -16.25     12.72 o 
  18   1   5       72.92       63.42     30.54 o 
  19   1   5      281.90      395.74     38.18 o 
 -20   2   5        0.15      -38.17     33.08 o 
 -19   2   5      267.46      294.41     25.60 o 
 -18   2   5      369.53      377.32     23.73 o 
 -17   2   5       63.02       57.13     13.96 o 
 -16   2   5      396.36      388.91     19.18 o 
 -15   2   5       74.89       78.90     11.75 o 
 -14   2   5     2984.93     2968.44     48.50 o 
 -13   2   5        7.21       -1.78      6.45 o 
 -12   2   5      287.28      302.98     11.70 o 
 -11   2   5      422.99      454.63     12.95 o 
 -10   2   5     1968.47     1996.76     27.38 o 
  -9   2   5      648.16      598.26     13.74 o 
  -8   2   5     1443.25     1411.29     20.04 o 
  -7   2   5       33.84       40.83      3.51 o 
  -6   2   5      604.21      569.75     10.31 o 
  -5   2   5     4745.16     4794.22     51.81 o 
  -4   2   5      174.17      171.42      7.75 o 
  -3   2   5     2274.37     2197.77     31.84 o 
  -2   2   5    15697.69    14996.08    145.77 o 
  -1   2   5     7962.28     7679.74    104.52 o 
   0   2   5       37.13       34.93      6.24 o 
   1   2   5      139.55      160.25      5.96 o 
   2   2   5    13353.47    13039.33    129.10 o 
   3   2   5      353.43      345.97     16.74 o 
   4   2   5     4343.18     4089.37     67.61 o 
   5   2   5      253.51      237.77      9.72 o 
   6   2   5      463.38      433.98     28.52 o 
   7   2   5       47.14       46.89      7.35 o 
   8   2   5       88.64       81.16      8.93 o 
   9   2   5      939.44      948.62     24.39 o 
  10   2   5     1719.20     1671.32     34.73 o 
  11   2   5       79.72       83.00     10.71 o 
  12   2   5      135.97      128.69     12.68 o 
  13   2   5      119.48       93.91     12.19 o 
  14   2   5      696.50      767.75     26.76 o 
  15   2   5      129.64      110.92     16.20 o 
  16   2   5      208.80      211.53     29.27 o 
  17   2   5      111.42      107.31     26.72 o 
  18   2   5      195.92      201.35     21.60 o 
  19   2   5       42.62       75.45     44.54 o 
 -20   3   5      132.88       72.18     38.18 o 
 -19   3   5       68.63       16.97     25.45 o 
 -18   3   5      274.13      298.91     21.39 o 
 -17   3   5       48.17       90.42     14.46 o 
 -16   3   5      686.63      702.27     32.97 o 
 -15   3   5      891.68      895.33     26.64 o 
 -14   3   5       13.85       17.78      9.81 o 
 -13   3   5       30.60       25.71      9.08 o 
 -12   3   5     2031.53     1978.82     30.16 o 
 -11   3   5     1520.04     1552.45     25.03 o 
 -10   3   5       99.30      104.39      7.17 o 
  -9   3   5      355.36      339.73     10.31 o 
  -8   3   5        0.79       15.91      5.28 o 
  -7   3   5     1171.36     1341.97     19.08 o 
  -6   3   5      578.77      589.59     12.06 o 
  -5   3   5     1436.32     1389.95     26.51 o 
  -4   3   5     3191.19     3265.43     38.07 o 
  -3   3   5     8664.97     8848.16    103.12 o 
  -2   3   5     5156.21     4822.37     51.88 o 
  -1   3   5     1585.49     1343.96     16.71 o 
   0   3   5      414.00      383.37     11.02 o 
   1   3   5     1651.64     1608.78     22.22 o 
   2   3   5     1996.73     1917.98     26.06 o 
   3   3   5     2129.26     2015.68     28.01 o 
   4   3   5      342.20      326.20     15.43 o 
   5   3   5        8.22        6.79      4.05 o 
   6   3   5     1354.20     1251.22     25.88 o 
   7   3   5      286.91      310.44     22.22 o 
   8   3   5       89.26       84.28     19.87 o 
   9   3   5      724.62      744.88     21.95 o 
  10   3   5       88.95       94.15     10.79 o 
  11   3   5       41.79       51.98     10.07 o 
  12   3   5       35.58       40.08      9.77 o 
  13   3   5        2.58        1.78      9.23 o 
  14   3   5        1.53       -8.48      8.82 o 
  15   3   5        4.05       13.19     10.31 o 
  16   3   5      204.13      254.65     18.99 o 
  17   3   5       21.22       15.44     16.54 o 
  18   3   5        0.02        1.27     14.40 o 
  19   3   5       45.36       38.17     25.45 o 
 -20   4   5      197.18      181.49     25.41 o 
 -19   4   5       24.89       56.20     16.08 o 
 -18   4   5       23.13       14.44     14.52 o 
 -17   4   5       42.52       43.26     15.60 o 
 -16   4   5        0.06       10.39     20.95 o 
 -15   4   5      795.66      785.69     33.98 o 
 -14   4   5      133.07      163.17     14.31 o 
 -13   4   5       18.54       22.99      9.69 o 
 -12   4   5     1548.59     1538.15     31.66 o 
 -11   4   5     1154.11     1221.33     26.94 o 
 -10   4   5      263.93      249.15     10.45 o 
  -9   4   5      998.41     1096.91     19.05 o 
  -8   4   5     3362.17     3612.59     41.71 o 
  -7   4   5     1533.55     1376.73     22.56 o 
  -6   4   5     1401.81     1501.88     23.65 o 
  -5   4   5     2609.07     2792.01     35.71 o 
  -4   4   5      885.92     1005.39     17.03 o 
  -3   4   5     4385.28     4665.64     46.13 o 
  -2   4   5      370.27      272.92      7.22 o 
  -1   4   5      887.20      882.06     13.93 o 
   0   4   5    11837.67    11648.27    117.17 o 
   1   4   5     2375.62     2370.02     31.14 o 
   2   4   5      881.98      847.45     16.14 o 
   3   4   5      213.43      213.92      9.92 o 
   4   4   5     1400.73     1316.10     27.95 o 
   5   4   5     2465.80     2299.52     33.04 o 
   6   4   5      269.80      259.26     11.76 o 
   7   4   5     1059.23     1016.62     21.49 o 
   8   4   5     2018.48     2024.42     33.02 o 
   9   4   5      195.33      171.48     12.86 o 
  10   4   5       53.14       43.82      9.54 o 
  11   4   5      398.63      369.84     18.47 o 
  12   4   5     1470.59     1440.91     35.64 o 
  13   4   5      238.05      209.71     16.61 o 
  14   4   5       97.12       68.93     12.19 o 
  15   4   5       96.13      127.15     14.55 o 
  16   4   5       70.02       76.67     13.66 o 
  17   4   5        3.23        0.27     14.93 o 
  18   4   5       11.08       13.17     19.09 o 
 -19   5   5        6.36       10.11     14.68 o 
 -18   5   5       55.80       36.10     15.36 o 
 -17   5   5        6.24       -4.43     12.43 o 
 -16   5   5      217.96      241.44     23.91 o 
 -15   5   5      190.53      206.08     19.37 o 
 -14   5   5     2025.16     1964.25     46.32 o 
 -13   5   5        6.09        1.35     11.37 o 
 -12   5   5       59.02       55.93     10.59 o 
 -11   5   5      740.90      744.33     22.75 o 
 -10   5   5        2.53        8.15      7.58 o 
  -9   5   5      356.36      427.36     15.04 o 
  -8   5   5      259.71      312.19     11.27 o 
  -7   5   5     1840.98     1902.10     33.85 o 
  -6   5   5      122.86      122.12      7.90 o 
  -5   5   5      742.40      898.94     18.33 o 
  -4   5   5     1664.44     1843.34     23.53 o 
  -3   5   5       94.00      141.27      6.71 o 
  -2   5   5      124.86      120.76      6.89 o 
  -1   5   5     6508.12     7137.92     76.62 o 
   0   5   5     4668.12     5088.62     58.30 o 
   1   5   5       32.84       21.60      5.14 o 
   2   5   5      409.35      387.99     13.23 o 
   3   5   5      940.40      937.31     18.92 o 
   4   5   5      324.36      367.48     12.28 o 
   5   5   5      478.02      510.98     14.43 o 
   6   5   5     1511.05     1481.56     26.62 o 
   7   5   5        2.81       -0.70      6.98 o 
   8   5   5      412.79      382.86     14.31 o 
   9   5   5       32.87       20.85      6.79 o 
  10   5   5      651.80      669.00     23.58 o 
  11   5   5        1.64      -10.66      9.11 o 
  12   5   5        0.19      -12.61     13.82 o 
  13   5   5        0.54       -5.34     10.14 o 
  14   5   5       32.48       36.44     11.20 o 
  15   5   5        6.43       15.17     11.04 o 
  16   5   5        9.36        5.69     25.45 o 
  17   5   5        6.66      -12.22     13.41 o 
  18   5   5        0.84       25.72     19.09 o 
 -18   6   5      334.98      406.16     33.09 o 
 -17   6   5        0.01        4.04     20.36 o 
 -16   6   5      494.18      540.37     59.57 o 
 -15   6   5      158.85      194.77     19.74 o 
 -14   6   5      572.08      551.92     26.89 o 
 -13   6   5      268.10      272.28     20.23 o 
 -12   6   5        0.02      -11.21     15.24 o 
 -11   6   5        5.08       -8.68      9.93 o 
 -10   6   5     3250.36     3011.16     56.04 o 
  -9   6   5     2462.81     2411.37     40.11 o 
  -8   6   5      358.47      342.95     17.14 o 
  -7   6   5      372.10      350.84     19.60 o 
  -6   6   5     1351.26     1375.95     25.35 o 
  -5   6   5       40.37       53.33      6.56 o 
  -4   6   5      581.93      669.44     15.34 o 
  -3   6   5      491.18      484.45     12.91 o 
  -2   6   5      467.31      514.15     15.41 o 
  -1   6   5      221.23      171.72      8.77 o 
   0   6   5      877.56      914.28     18.30 o 
   1   6   5     1938.10     2071.56     31.40 o 
   2   6   5        9.23        6.32      4.84 o 
   3   6   5      261.71      200.30     10.51 o 
   4   6   5      623.71      732.05     26.82 o 
   5   6   5     1879.43     1951.48     31.65 o 
   6   6   5        6.49       -1.91      4.95 o 
   7   6   5       29.62       37.47      6.96 o 
   8   6   5       69.01       63.95      7.22 o 
   9   6   5       60.94       44.03     10.34 o 
  10   6   5      133.07      141.67     13.37 o 
  11   6   5       11.79       15.96      9.54 o 
  12   6   5       28.16       35.54     11.57 o 
  13   6   5        1.19        2.54     10.29 o 
  14   6   5      127.95       93.79     14.87 o 
  15   6   5       30.91       33.65     15.90 o 
  16   6   5        0.02        0.75     15.22 o 
  17   6   5        2.94       10.18     16.20 o 
 -17   7   5       15.33       12.72     16.47 o 
 -16   7   5       59.84       90.75     21.63 o 
 -15   7   5        0.17       29.65     24.18 o 
 -14   7   5        7.55       -0.85     15.90 o 
 -13   7   5      102.87       95.57     53.45 o 
 -12   7   5      414.36      440.01     35.64 o 
 -11   7   5       14.49       -6.18     12.22 o 
 -10   7   5      397.79      460.20     27.51 o 
  -9   7   5       36.42       22.40     12.71 o 
  -8   7   5       40.89       66.22     13.41 o 
  -7   7   5      332.21      371.44     22.44 o 
  -6   7   5     1306.99     1193.85     36.88 o 
  -5   7   5      333.03      394.04     15.72 o 
  -4   7   5     1669.72     1691.95     32.96 o 
  -3   7   5      615.46      738.98     17.41 o 
  -2   7   5      110.91      115.13      8.53 o 
  -1   7   5       36.77       58.32      7.25 o 
   0   7   5      210.59      212.34     10.76 o 
   1   7   5      834.15      784.75     18.97 o 
   2   7   5     1012.45     1064.51     24.26 o 
   3   7   5       31.18       32.33      6.91 o 
   4   7   5      143.44      178.47     10.53 o 
   5   7   5       48.41       20.34      6.31 o 
   6   7   5      244.07      279.64     13.13 o 
   7   7   5      123.75      139.66     15.07 o 
   8   7   5      514.77      456.93     24.90 o 
   9   7   5        0.10      -10.84      7.40 o 
  10   7   5       66.37       53.54     11.86 o 
  11   7   5       25.15       26.16     10.55 o 
  12   7   5        0.20        4.95     12.03 o 
  13   7   5       92.18      105.78     21.63 o 
  14   7   5       22.31       28.14     15.22 o 
  15   7   5       53.58       29.41     21.63 o 
  16   7   5        0.87       -1.91     14.06 o 
 -16   8   5        7.15       19.42     16.47 o 
 -15   8   5       28.36       36.36     18.32 o 
 -14   8   5        5.92       27.73     16.47 o 
 -13   8   5       15.29       35.63     16.94 o 
 -12   8   5       74.77       96.96     18.32 o 
 -11   8   5      708.00      766.06     35.46 o 
 -10   8   5       59.58       75.41     25.45 o 
  -9   8   5     1135.84     1172.66     92.94 o 
  -8   8   5       50.89       37.58     14.59 o 
  -7   8   5       35.87       57.59     14.06 o 
  -6   8   5        1.79       -2.33     10.35 o 
  -5   8   5      931.18     1031.77     35.07 o 
  -4   8   5      100.66       82.02     10.48 o 
  -3   8   5       63.46       86.33     10.71 o 
  -2   8   5     2095.64     2037.77     33.95 o 
  -1   8   5     1089.43     1077.23     23.53 o 
   0   8   5      702.32      747.86     19.58 o 
   1   8   5       72.31       64.15      8.77 o 
   2   8   5      235.59      245.04     12.84 o 
   3   8   5     1784.61     1774.43     66.54 o 
   4   8   5      182.61      214.48     21.48 o 
   5   8   5       28.58       47.65     12.29 o 
   6   8   5     1033.13      909.94     28.25 o 
   7   8   5      441.70      514.29     22.65 o 
   8   8   5     1178.23     1167.06     33.05 o 
   9   8   5        6.73      -11.34      9.54 o 
  10   8   5       20.74       14.74     10.34 o 
  11   8   5       79.81       72.13     18.20 o 
  12   8   5        6.19        3.05     16.54 o 
  13   8   5        6.65       21.47     14.06 o 
  14   8   5        0.00       18.86     15.22 o 
  15   8   5        1.79       17.81     15.90 o 
 -15   9   5        5.74       -1.61     16.47 o 
 -14   9   5       22.44       -4.24     15.90 o 
 -13   9   5      149.95      177.35     24.43 o 
 -12   9   5       32.04       26.39     17.81 o 
 -11   9   5       59.80       48.86     29.27 o 
 -10   9   5        0.10       -1.65     14.59 o 
  -9   9   5       58.39       21.56     20.36 o 
  -8   9   5      131.89      116.48     18.32 o 
  -7   9   5     1294.48     1171.45     58.57 o 
  -6   9   5      668.47      691.57     42.00 o 
  -5   9   5      579.63      513.19     29.66 o 
  -4   9   5      288.44      252.79     20.64 o 
  -3   9   5      969.63      826.28     34.21 o 
  -2   9   5       38.04       47.41     10.07 o 
  -1   9   5      390.18      363.63     15.48 o 
   0   9   5      133.28      151.27     12.15 o 
   1   9   5       25.64       26.81      8.09 o 
   2   9   5       70.89       66.68      9.70 o 
   3   9   5      261.67      225.17     13.43 o 
   4   9   5       41.11       57.73      9.87 o 
   5   9   5       41.33       12.00     10.34 o 
   6   9   5       98.33       72.00     22.02 o 
   7   9   5      805.01      765.49     29.22 o 
   8   9   5      203.07      178.23     16.37 o 
   9   9   5       53.07       86.93     14.31 o 
  10   9   5       48.88       50.90     18.32 o 
  11   9   5       30.25       43.53     16.47 o 
  12   9   5       22.94       43.26     25.45 o 
  13   9   5       44.82       41.23     20.36 o 
 -13  10   5       15.19       10.54     17.34 o 
 -12  10   5       12.39        7.51     21.63 o 
 -11  10   5        9.73       -9.78     26.72 o 
 -10  10   5        0.11       -8.59     13.09 o 
  -9  10   5      148.59      165.89     22.01 o 
  -8  10   5       21.46       -2.97     15.03 o 
  -7  10   5       69.62       49.63     17.73 o 
  -6  10   5      115.33      147.41     20.17 o 
  -5  10   5      337.01      436.68     28.63 o 
  -4  10   5      151.92      106.54     18.83 o 
  -3  10   5       38.65       23.22     14.06 o 
  -2  10   5       81.49       69.08     15.90 o 
  -1  10   5        0.11       -0.84     10.07 o 
   0  10   5      128.22      160.35     13.21 o 
   1  10   5      288.01      326.27     16.13 o 
   2  10   5      657.47      663.01     21.56 o 
   3  10   5       43.05       73.18     12.80 o 
   4  10   5       13.83       33.63     14.87 o 
   5  10   5        0.73       -0.64      9.77 o 
   6  10   5       88.80       92.13     14.02 o 
   7  10   5        0.99        3.43     10.71 o 
   8  10   5      127.13      146.24     16.37 o 
   9  10   5       48.54       46.57     17.73 o 
  10  10   5        1.02       11.65     33.08 o 
  11  10   5        1.95       10.45     16.47 o 
  12  10   5        6.67        1.70     15.90 o 
 -11  11   5        1.03       -8.84     16.54 o 
 -10  11   5       11.82       29.50     18.83 o 
  -9  11   5       32.96       46.27     18.83 o 
  -8  11   5        5.06       22.50     16.47 o 
  -7  11   5        0.00        9.67     16.94 o 
  -6  11   5       54.26       36.72     49.63 o 
  -5  11   5        0.14       15.57     14.59 o 
  -4  11   5        1.44        1.91     13.09 o 
  -3  11   5        0.51       -1.11     14.06 o 
  -2  11   5        1.04      -18.91     12.72 o 
  -1  11   5        0.39        4.24     13.41 o 
   0  11   5        3.88        5.09     13.41 o 
   1  11   5        0.37      -17.14     13.95 o 
   2  11   5        3.95        2.80     13.86 o 
   3  11   5       83.69       77.68     13.37 o 
   4  11   5        2.14        2.23      9.77 o 
   5  11   5       69.80       59.17     13.02 o 
   6  11   5        0.22       -4.11     14.03 o 
   7  11   5      119.91      101.84     19.55 o 
   8  11   5       16.93       16.74     16.47 o 
   9  11   5       15.69       10.33     14.59 o 
  -7  12   5        5.65        2.04     16.94 o 
  -6  12   5        2.46       11.65     15.39 o 
  -5  12   5        0.70       26.47     16.94 o 
  -4  12   5        0.01       20.49     26.72 o 
  -3  12   5        3.63       -3.68     15.90 o 
  -2  12   5        2.53      -13.77     25.45 o 
  -1  12   5        3.79        5.99     15.22 o 
   0  12   5        0.46       30.54     20.36 o 
   1  12   5        3.42       -2.54     17.81 o 
   2  12   5       14.92       -5.09     17.81 o 
   3  12   5       52.46       48.35     16.20 o 
   4  12   5        0.96       -5.63     11.01 o 
   5  12   5        9.80       18.95     15.90 o 
   6  12   5        3.09       23.04     16.47 o 
 -21   0   6       56.68       91.62     43.26 o 
 -20   0   6       77.73       58.54     38.18 o 
 -19   0   6      140.62       63.63     38.18 o 
 -18   0   6       29.31       38.17     30.54 o 
 -17   0   6      144.62       43.27     33.09 o 
 -16   0   6      111.13      116.46     17.82 o 
 -15   0   6      148.08      135.94     15.69 o 
 -14   0   6     2859.99     2920.02     63.02 o 
 -13   0   6     2538.53     2460.52    104.25 o 
 -12   0   6     8258.34     8353.89    129.95 o 
 -11   0   6      118.70      109.97      9.72 o 
 -10   0   6     2604.11     2354.27     38.08 o 
  -9   0   6    17420.07    18717.12    302.83 o 
  -8   0   6       76.68       86.34      6.74 o 
  -7   0   6     5548.64     5726.56     92.69 o 
  -6   0   6     9790.41     9366.72    124.88 o 
  -5   0   6     7517.62     7438.69    101.97 o 
  -4   0   6    17525.66    17512.35    197.04 o 
  -3   0   6    12022.78    11644.88    209.71 o 
  -2   0   6    20278.22    20037.00    268.94 o 
  -1   0   6   209466.25   196558.42   4195.64 o 
   0   0   6    11017.53    10187.42    194.27 o 
   1   0   6    56010.05    55641.96   1015.12 o 
   2   0   6   299988.34   341848.16   6214.80 o 
   3   0   6   246982.52   269040.03   4911.02 o 
   4   0   6    18705.18    17700.40    339.79 o 
   5   0   6    23463.29    22646.81    431.47 o 
   6   0   6      451.34      458.26     25.46 o 
   7   0   6     7682.82     8581.47    181.71 o 
   8   0   6    18695.74    18230.15    360.74 o 
   9   0   6       33.83       33.08     15.27 o 
  10   0   6      821.70      824.94     40.74 o 
  11   0   6      167.70      145.07     22.91 o 
  12   0   6      635.15      700.07     40.73 o 
  13   0   6     1461.56     1433.76     61.12 o 
  14   0   6      549.20      519.29     38.18 o 
  15   0   6       66.39       78.90     20.36 o 
  16   0   6        8.64        2.54     17.81 o 
  17   0   6      974.16      987.79     56.01 o 
  18   0   6      145.53      111.98     28.00 o 
  19   0   6       12.68       -7.63     22.90 o 
 -21   1   6       27.43      -35.09     23.39 o 
 -20   1   6        8.08      -25.45     45.81 o 
 -19   1   6        1.87      -12.72     23.39 o 
 -18   1   6       56.18        3.82     23.39 o 
 -17   1   6       68.31       50.85     13.95 o 
 -16   1   6      389.86      385.99     21.91 o 
 -15   1   6        4.88       -7.32     13.96 o 
 -14   1   6        2.24       -8.74      7.56 o 
 -13   1   6      515.28      560.15     15.41 o 
 -12   1   6      155.69      142.19     13.20 o 
 -11   1   6      233.58      243.18      8.92 o 
 -10   1   6      913.00     1112.67     16.89 o 
  -9   1   6     6282.07     6536.72     74.48 o 
  -8   1   6     5907.74     6083.72     54.09 o 
  -7   1   6     8817.13     8635.85     80.57 o 
  -6   1   6       66.15       96.69      4.21 o 
  -5   1   6     6952.93     6754.38     63.01 o 
  -4   1   6      193.43      138.60     10.47 o 
  -3   1   6     1126.07     1249.07     23.40 o 
  -2   1   6   116336.77   116195.62   1107.17 o 
  -1   1   6    65909.41    66033.95    752.73 o 
   0   1   6     1352.34     1348.86     20.87 o 
   1   1   6     2020.13     1982.16     34.15 o 
   2   1   6      416.79      440.51     20.37 o 
   3   1   6     2278.51     2236.75     40.56 o 
   4   1   6      330.97      358.70     19.09 o 
   5   1   6     1159.91     1258.62     39.49 o 
   6   1   6     4024.99     4127.50     70.41 o 
   7   1   6    17544.94    18189.54    252.39 o 
   8   1   6       73.67       96.20     11.59 o 
   9   1   6      128.22      194.05     19.09 o 
  10   1   6      294.85      301.01     19.09 o 
  11   1   6      937.48      988.57     33.27 o 
  12   1   6      328.74      329.29     24.18 o 
  13   1   6      385.94      352.05     22.44 o 
  14   1   6       49.10       63.82     19.09 o 
  15   1   6       50.01       63.92     14.40 o 
  16   1   6       32.41        2.54     12.60 o 
  17   1   6       37.19       29.86     29.27 o 
  18   1   6        8.53       34.28     15.22 o 
  19   1   6        8.88       66.06     25.45 o 
 -20   2   6      340.94      376.83     38.66 o 
 -19   2   6        4.68       -9.98     30.54 o 
 -18   2   6      131.36      148.73     18.79 o 
 -17   2   6       77.82       75.93     15.79 o 
 -16   2   6        0.45       23.66     10.36 o 
 -15   2   6       82.48       65.44     11.75 o 
 -14   2   6     1468.80     1576.19     36.76 o 
 -13   2   6      670.22      647.11     19.98 o 
 -12   2   6      459.43      496.58     13.97 o 
 -11   2   6     1224.98     1116.77     19.76 o 
 -10   2   6      777.76      805.29     15.84 o 
  -9   2   6     2500.69     2753.25     33.01 o 
  -8   2   6     1246.12     1293.66     18.70 o 
  -7   2   6      253.99      335.31     17.75 o 
  -6   2   6     1104.32     1081.67     14.98 o 
  -5   2   6     1439.33     1561.96     26.26 o 
  -4   2   6     8008.34     8216.45     99.52 o 
  -3   2   6     1331.02     1461.06     24.01 o 
  -2   2   6    34471.02    33607.66    320.85 o 
  -1   2   6     6057.66     5980.30     70.38 o 
   0   2   6    22981.80    21992.68    241.00 o 
   1   2   6     3920.76     4197.31     52.41 o 
   2   2   6     6720.97     6697.43     71.05 o 
   3   2   6     1265.26     1297.57     23.45 o 
   4   2   6      892.16      883.82     23.21 o 
   5   2   6     2289.90     2172.40     35.68 o 
   6   2   6     5720.35     6147.23     80.56 o 
   7   2   6     2274.45     2383.65     40.65 o 
   8   2   6       83.30       87.15     13.94 o 
   9   2   6      161.44      141.81     38.22 o 
  10   2   6       62.76       66.46      9.53 o 
  11   2   6      169.50      157.96     13.66 o 
  12   2   6      177.03      197.76     15.18 o 
  13   2   6       62.29       67.79     14.40 o 
  14   2   6        9.88       15.47     11.59 o 
  15   2   6        0.07        8.91     11.45 o 
  16   2   6       10.03       21.04     13.41 o 
  17   2   6      158.44      136.60     18.83 o 
  18   2   6       58.19       30.26     25.45 o 
  19   2   6        7.33       13.47     15.22 o 
 -20   3   6        4.53      -49.63     33.08 o 
 -19   3   6        0.23      -11.96     27.99 o 
 -18   3   6       19.80       18.16     13.51 o 
 -17   3   6      227.75      286.55     18.45 o 
 -16   3   6        9.47        2.19     10.36 o 
 -15   3   6      415.69      425.63     19.82 o 
 -14   3   6      168.00      185.82     15.80 o 
 -13   3   6      408.97      459.19     20.28 o 
 -12   3   6     3290.33     3233.66     49.22 o 
 -11   3   6      629.28      609.57     17.93 o 
 -10   3   6     1899.15     1945.05     27.15 o 
  -9   3   6     1180.75     1068.77     17.66 o 
  -8   3   6      435.79      413.55      9.96 o 
  -7   3   6      325.96      398.18      9.66 o 
  -6   3   6     2145.61     2325.09     29.85 o 
  -5   3   6    11798.19    10557.88    361.05 o 
  -4   3   6     8526.48     7938.81     82.23 o 
  -3   3   6     8300.01     8708.75     88.70 o 
  -2   3   6     3502.43     3526.78     35.66 o 
  -1   3   6       91.77      139.36      5.14 o 
   0   3   6     1796.11     1668.57     22.77 o 
   1   3   6     4282.78     4165.18     47.51 o 
   2   3   6    10154.67    10150.62    103.58 o 
   3   3   6     8384.32     7968.31     85.09 o 
   4   3   6      277.13      280.65     10.06 o 
   5   3   6      404.29      335.97     11.35 o 
   6   3   6     2141.54     2171.93     37.63 o 
   7   3   6      235.69      214.94     12.19 o 
   8   3   6     1291.44     1348.63     34.51 o 
   9   3   6      122.31      140.29     11.76 o 
  10   3   6      175.19      186.38     13.06 o 
  11   3   6      447.31      427.05     19.56 o 
  12   3   6     1848.12     1943.06     42.50 o 
  13   3   6       69.59       51.36     11.20 o 
  14   3   6       23.10       12.72     10.20 o 
  15   3   6      184.70      186.58     17.10 o 
  16   3   6      109.27      138.84     18.83 o 
  17   3   6       15.03        8.91     14.40 o 
  18   3   6        3.77        7.63     20.36 o 
  19   3   6       10.68       10.18     22.90 o 
 -20   4   6       41.43       33.80     19.96 o 
 -19   4   6       29.74       23.98     22.54 o 
 -18   4   6      113.62       89.03     16.06 o 
 -17   4   6       29.93       17.39     13.35 o 
 -16   4   6        1.39       -7.77     11.57 o 
 -15   4   6      343.89      327.42     18.34 o 
 -14   4   6        2.76       -4.06      9.37 o 
 -13   4   6       26.28       26.70      9.70 o 
 -12   4   6      276.49      272.41     14.92 o 
 -11   4   6      341.67      345.87     15.52 o 
 -10   4   6        4.10        6.70      6.20 o 
  -9   4   6       33.66       31.54      6.46 o 
  -8   4   6     2061.56     2164.41     28.38 o 
  -7   4   6     2363.48     2366.83     35.69 o 
  -6   4   6      539.37      506.02     13.79 o 
  -5   4   6      695.28      794.95     15.05 o 
  -4   4   6      671.41      668.73     13.53 o 
  -3   4   6     9487.44     9800.91     99.65 o 
  -2   4   6      248.00      166.91      6.03 o 
  -1   4   6     2240.57     2282.11     28.81 o 
   0   4   6     4926.58     4699.71     53.22 o 
   1   4   6      842.20      818.46     15.49 o 
   2   4   6      224.34      229.84      9.92 o 
   3   4   6     3546.29     3590.57     44.85 o 
   4   4   6      274.35      260.56      9.71 o 
   5   4   6      500.96      430.76     17.05 o 
   6   4   6       24.12       32.32      5.96 o 
   7   4   6      423.82      405.81     13.57 o 
   8   4   6       43.08       47.46      7.11 o 
   9   4   6      236.69      214.39     14.55 o 
  10   4   6      131.08      107.58     14.24 o 
  11   4   6      103.15      144.35     13.22 o 
  12   4   6      414.68      429.02     21.43 o 
  13   4   6       28.41       35.30     10.71 o 
  14   4   6        4.28       -2.16      9.23 o 
  15   4   6        0.32        4.76     10.71 o 
  16   4   6        0.25       -7.63     10.29 o 
  17   4   6       19.72       22.67     13.06 o 
  18   4   6        1.54       -7.63     17.81 o 
 -19   5   6       71.27       96.95     17.98 o 
 -18   5   6       25.53       25.79     16.71 o 
 -17   5   6        5.35      -14.35     11.56 o 
 -16   5   6      139.10      140.98     17.84 o 
 -15   5   6      474.87      448.74     24.20 o 
 -14   5   6        2.89        1.26     12.77 o 
 -13   5   6       49.72       30.71     14.96 o 
 -12   5   6      267.25      267.56     16.16 o 
 -11   5   6     2146.52     2234.81     39.66 o 
 -10   5   6      630.36      654.91     19.59 o 
  -9   5   6       36.53       22.28      6.92 o 
  -8   5   6      258.73      285.94     15.33 o 
  -7   5   6       46.12       32.09      5.46 o 
  -6   5   6      299.64      303.70     10.33 o 
  -5   5   6      154.65      122.65      6.96 o 
  -4   5   6        0.00        3.62      3.71 o 
  -3   5   6     5844.54     6259.11     61.93 o 
  -2   5   6     4047.32     4172.48     43.88 o 
  -1   5   6     1613.39     1847.15     25.23 o 
   0   5   6     4178.37     4156.09     49.62 o 
   1   5   6      223.92      211.02     10.65 o 
   2   5   6      257.31      281.73     10.25 o 
   3   5   6        9.86        6.54      4.32 o 
   4   5   6      611.61      615.03     19.11 o 
   5   5   6      628.16      607.05     16.40 o 
   6   5   6     1923.70     1918.34     31.98 o 
   7   5   6      502.05      496.00     15.72 o 
   8   5   6      148.54      158.84     12.12 o 
   9   5   6        0.31      -12.28      8.82 o 
  10   5   6      436.02      411.32     16.25 o 
  11   5   6      354.81      335.87     18.80 o 
  12   5   6       79.70       68.05     12.53 o 
  13   5   6       77.84       68.02     12.53 o 
  14   5   6       89.12      100.76     15.84 o 
  15   5   6        5.94       15.99     11.57 o 
  16   5   6      177.89      214.05     18.99 o 
  17   5   6       21.64       38.17     18.00 o 
 -18   6   6       28.60       51.21     23.92 o 
 -17   6   6       25.29       21.97     15.14 o 
 -16   6   6      217.89      234.22     22.81 o 
 -15   6   6        4.61       13.33     12.03 o 
 -14   6   6      129.88      158.04     17.84 o 
 -13   6   6        0.31       -6.87     11.58 o 
 -12   6   6      358.24      347.46     20.58 o 
 -11   6   6       13.95       -3.09     13.33 o 
 -10   6   6     1293.52     1290.00     33.02 o 
  -9   6   6       41.69       36.29      9.22 o 
  -8   6   6      145.17      136.60     14.59 o 
  -7   6   6        3.24        1.79      7.65 o 
  -6   6   6      111.75      100.22      8.03 o 
  -5   6   6        9.62        1.06      4.95 o 
  -4   6   6      395.10      460.71     13.75 o 
  -3   6   6        5.77       15.23      5.51 o 
  -2   6   6        0.20       -4.00      4.32 o 
  -1   6   6      161.03      159.82      8.20 o 
   0   6   6       29.02       31.74      5.62 o 
   1   6   6      154.94      162.81      9.18 o 
   2   6   6        0.66        2.38      4.84 o 
   3   6   6      556.56      524.74     15.12 o 
   4   6   6        0.00       11.71      6.69 o 
   5   6   6      359.71      359.14     21.01 o 
   6   6   6      323.99      312.09     16.17 o 
   7   6   6      147.55      153.59     13.96 o 
   8   6   6       32.47       41.87      7.63 o 
   9   6   6       27.67       49.09     10.34 o 
  10   6   6      270.31      325.97     18.47 o 
  11   6   6      266.25      250.48     17.86 o 
  12   6   6       46.94       55.53     18.10 o 
  13   6   6       75.84       69.25     13.06 o 
  14   6   6       64.69       49.23     13.06 o 
  15   6   6        9.94       30.54     17.81 o 
  16   6   6       92.60       96.24     31.81 o 
  17   6   6        3.39      -13.62     26.72 o 
 -17   7   6       39.10       20.87     16.94 o 
 -16   7   6       15.92      -13.26     40.72 o 
 -15   7   6        2.92        0.80     16.47 o 
 -14   7   6        3.51        1.38     12.66 o 
 -13   7   6       87.20       91.39     20.94 o 
 -12   7   6      141.00      130.82     16.65 o 
 -11   7   6       35.98       21.31     20.77 o 
 -10   7   6      251.50      259.10     19.35 o 
  -9   7   6       31.89       19.59     11.98 o 
  -8   7   6       10.54      -13.65      9.10 o 
  -7   7   6       75.95       90.82     14.06 o 
  -6   7   6      107.39      122.30     21.63 o 
  -5   7   6       45.71       62.00     11.59 o 
  -4   7   6      105.59      107.93      9.72 o 
  -3   7   6      261.17      275.84     12.86 o 
  -2   7   6      142.06      120.43     10.65 o 
  -1   7   6      282.84      273.48     21.26 o 
   0   7   6        6.04        4.42      5.34 o 
   1   7   6      418.60      423.57     14.04 o 
   2   7   6      966.78     1001.58     37.85 o 
   3   7   6      385.05      362.51     14.43 o 
   4   7   6       82.29      107.66      8.81 o 
   5   7   6       15.02       22.97      6.56 o 
   6   7   6       77.86       66.42      8.56 o 
   7   7   6       85.59       95.55      9.55 o 
   8   7   6       43.68       58.12     10.78 o 
   9   7   6        7.63       11.78     10.07 o 
  10   7   6       68.44       42.48     12.19 o 
  11   7   6       17.25       19.21     10.34 o 
  12   7   6        8.95       -4.81     10.07 o 
  13   7   6        3.52      -14.58      9.72 o 
  14   7   6        2.68       -3.56     12.71 o 
  15   7   6        8.20        5.73     15.27 o 
  16   7   6        9.98       12.87     15.22 o 
 -16   8   6        0.48        0.40     15.39 o 
 -15   8   6       52.90       68.57     18.32 o 
 -14   8   6       33.37       42.11     20.36 o 
 -13   8   6       17.98       12.44     15.03 o 
 -12   8   6        9.05        2.99     19.09 o 
 -11   8   6        0.06        3.56     12.71 o 
 -10   8   6      113.65      120.83     17.73 o 
  -9   8   6       24.44       38.92     14.59 o 
  -8   8   6       17.94        2.54     16.54 o 
  -7   8   6      255.61      233.12     19.55 o 
  -6   8   6      194.66      178.16     17.73 o 
  -5   8   6       16.60       45.08     30.54 o 
  -4   8   6        2.42       -3.24      9.78 o 
  -3   8   6       53.82       47.39      9.72 o 
  -2   8   6      780.33      764.08     19.84 o 
  -1   8   6      339.03      368.29     14.74 o 
   0   8   6      655.03      704.04     19.11 o 
   1   8   6      102.75      126.10      9.94 o 
   2   8   6      510.65      500.96     17.01 o 
   3   8   6       16.14        9.89      7.47 o 
   4   8   6      126.91      104.55     10.06 o 
   5   8   6       52.91       47.14     10.29 o 
   6   8   6      387.85      386.73     39.56 o 
   7   8   6      460.67      470.99     31.82 o 
   8   8   6       28.79       45.83     12.09 o 
   9   8   6      114.86      117.00     15.80 o 
  10   8   6      168.46      159.39     16.06 o 
  11   8   6       68.38       54.08     13.06 o 
  12   8   6        7.32        1.02     12.71 o 
  13   8   6        0.20       10.82     14.06 o 
  14   8   6        7.53       13.92     14.59 o 
  15   8   6        1.58        5.09     15.27 o 
 -15   9   6        0.49      -16.07     19.09 o 
 -14   9   6        1.15       -6.83     29.27 o 
 -13   9   6        4.59       14.70     17.81 o 
 -12   9   6       32.81       21.00     19.09 o 
 -11   9   6       56.30       46.70     21.63 o 
 -10   9   6       73.60       75.50     26.72 o 
  -9   9   6       31.95       21.11     34.36 o 
  -8   9   6        0.91       -5.09     20.36 o 
  -7   9   6      810.81      748.23     34.06 o 
  -6   9   6     1080.79     1059.31     40.48 o 
  -5   9   6        0.27        5.43     14.00 o 
  -4   9   6     1675.51     1424.35     44.09 o 
  -3   9   6      971.49      892.79     34.21 o 
  -2   9   6       49.27       59.85     15.91 o 
  -1   9   6       80.33       87.14     11.02 o 
   0   9   6       80.71       85.92      9.81 o 
   1   9   6       50.66       43.29      9.48 o 
   2   9   6      756.07      820.99     36.38 o 
   3   9   6       53.07       60.79      9.37 o 
   4   9   6      227.81      252.37     14.04 o 
   5   9   6       56.43       41.57     11.57 o 
   6   9   6      170.59      169.73     15.81 o 
   7   9   6      790.94      812.57     28.60 o 
   8   9   6      180.10      177.69     25.91 o 
   9   9   6        5.23        6.15     10.34 o 
  10   9   6        5.07       15.39     11.86 o 
  11   9   6      155.21      155.74     22.01 o 
  12   9   6      233.87      290.26     30.54 o 
  13   9   6       22.37       41.99     17.73 o 
 -13  10   6        0.00      -19.64     13.09 o 
 -12  10   6       26.77       18.18     17.34 o 
 -11  10   6        4.06       -7.37     15.39 o 
 -10  10   6        3.87       14.06     19.09 o 
  -9  10   6        0.02        5.63     15.39 o 
  -8  10   6        0.57       16.17     13.41 o 
  -7  10   6       76.32      104.68     18.83 o 
  -6  10   6      107.39      109.04     19.55 o 
  -5  10   6      176.66      243.02     36.90 o 
  -4  10   6      294.96      297.50     24.25 o 
  -3  10   6      122.37      124.76     21.63 o 
  -2  10   6       18.63       23.38     14.06 o 
  -1  10   6       21.01       31.18     15.27 o 
   0  10   6       86.39      108.57     13.06 o 
   1  10   6       30.29       35.94      9.70 o 
   2  10   6      409.79      433.33     18.29 o 
   3  10   6      520.98      509.87     23.80 o 
   4  10   6      166.92      172.79     16.03 o 
   5  10   6      103.05      105.24     14.61 o 
   6  10   6        9.52        4.03     10.34 o 
   7  10   6       83.14       79.14     14.31 o 
   8  10   6      115.12       83.72     14.02 o 
   9  10   6       77.40       92.61     20.17 o 
  10  10   6       25.67       36.70     16.47 o 
  11  10   6      110.59      193.62     23.85 o 
 -11  11   6       10.33      -11.20     16.94 o 
 -10  11   6       40.18       18.18     20.36 o 
  -9  11   6       29.65       18.45     19.09 o 
  -8  11   6      358.77      398.07     52.18 o 
  -7  11   6       97.32      132.74     28.00 o 
  -6  11   6      432.65      390.95     29.33 o 
  -5  11   6      277.75      318.73     27.51 o 
  -4  11   6      133.16      128.82     19.55 o 
  -3  11   6       37.66       40.45     17.81 o 
  -2  11   6       25.67       48.20     15.22 o 
  -1  11   6       58.80       77.43     17.73 o 
   0  11   6       42.98       16.07     14.06 o 
   1  11   6        5.81       30.54     14.40 o 
   2  11   6       35.05       64.08     19.09 o 
   3  11   6        0.69       -7.00      9.77 o 
   4  11   6        4.55        1.97     10.34 o 
   5  11   6       17.69       -2.44     11.04 o 
   6  11   6        8.14       13.51     12.41 o 
   7  11   6        3.36        9.38     14.06 o 
   8  11   6      101.62      100.24     19.55 o 
   9  11   6       40.33       54.90     18.32 o 
  -7  12   6        1.10       -6.93     15.03 o 
  -6  12   6        0.11      -20.21     24.18 o 
  -5  12   6       33.55       12.32     30.54 o 
  -4  12   6        6.53       18.71     21.63 o 
  -3  12   6       23.65       55.02     18.83 o 
  -2  12   6        1.08      -16.86     14.06 o 
  -1  12   6        6.07      -11.93     16.54 o 
   0  12   6       39.44       63.62     25.45 o 
   1  12   6        0.00       15.27     20.36 o 
   2  12   6      198.47      254.51     35.63 o 
   3  12   6        0.61        0.00     20.36 o 
   4  12   6       75.30       52.56     14.55 o 
   5  12   6       61.46       97.73     15.33 o 
 -21   1   7       13.87      -28.17     26.05 o 
 -20   1   7      253.36      198.92     33.26 o 
 -19   1   7       63.21       24.45     31.81 o 
 -18   1   7       87.57       58.35     24.24 o 
 -17   1   7       14.03       28.20     22.44 o 
 -16   1   7      157.82      193.10     22.12 o 
 -15   1   7        4.80        7.89     10.34 o 
 -14   1   7       67.64       51.20      9.43 o 
 -13   1   7       48.97       49.53      7.47 o 
 -12   1   7       58.53       72.12      6.38 o 
 -11   1   7      477.58      422.00     10.34 o 
 -10   1   7        2.02        1.83      3.95 o 
  -9   1   7     2745.32     2834.84     29.81 o 
  -8   1   7     1240.55     1241.67     16.14 o 
  -7   1   7      103.92      109.43      4.34 o 
  -6   1   7      516.73      561.97      9.49 o 
  -5   1   7      244.06      217.57      7.72 o 
  -4   1   7     4896.15     4803.55     60.25 o 
  -3   1   7     1298.90     1157.89     19.85 o 
  -2   1   7     8833.55     8845.57    100.37 o 
  -1   1   7     1554.52     1610.00     24.33 o 
   0   1   7        5.30        5.94      3.20 o 
   1   1   7     8526.02     8162.20    114.52 o 
   2   1   7     1026.05      927.44     30.57 o 
   3   1   7     1825.04     1815.58     36.06 o 
   4   1   7      217.01      219.02     11.60 o 
   5   1   7     1265.09     1322.71     31.49 o 
   6   1   7        1.30       10.18      7.20 o 
   7   1   7     1900.65     1946.91     43.25 o 
   8   1   7     2664.19     2712.82     55.88 o 
   9   1   7        1.67        8.20      7.95 o 
  10   1   7      200.83      255.85     18.00 o 
  11   1   7      544.19      521.76     35.64 o 
  12   1   7      365.84      363.50     22.44 o 
  13   1   7        0.18      -10.41     16.54 o 
  14   1   7       14.08        3.92     15.27 o 
  15   1   7       21.87       19.09     12.60 o 
  16   1   7        3.86        4.36     31.81 o 
  17   1   7        9.48        8.91     14.40 o 
  18   1   7       27.37       15.87     15.22 o 
  19   1   7        0.10       25.45     16.20 o 
 -21   2   7       19.83        2.54     40.72 o 
 -20   2   7       49.99       54.72     26.99 o 
 -19   2   7       79.91       68.55     26.81 o 
 -18   2   7      232.39      290.17     22.17 o 
 -17   2   7       20.11       12.87     12.42 o 
 -16   2   7      466.70      463.91     20.62 o 
 -15   2   7        0.06       -9.37      9.22 o 
 -14   2   7       70.74       84.82     11.54 o 
 -13   2   7       82.62       74.00     14.38 o 
 -12   2   7       88.38       74.10      7.72 o 
 -11   2   7      679.63      660.16     14.71 o 
 -10   2   7     1050.43     1088.43     18.39 o 
  -9   2   7       87.63       80.06      8.01 o 
  -8   2   7      190.44      212.45      8.54 o 
  -7   2   7      818.95      840.88     13.06 o 
  -6   2   7        0.69       -1.91      3.26 o 
  -5   2   7        0.05       -1.59      3.26 o 
  -4   2   7     1060.80     1050.21     19.97 o 
  -3   2   7     1018.26     1079.96     19.58 o 
  -2   2   7     7590.59     7293.32     75.07 o 
  -1   2   7     1005.36      982.24     15.02 o 
   0   2   7     1037.10      952.37     20.20 o 
   1   2   7      616.34      534.36     13.07 o 
   2   2   7      571.73      566.16     14.16 o 
   3   2   7      593.33      581.00     21.11 o 
   4   2   7        0.28        1.91      3.26 o 
   5   2   7      872.98      758.60     22.13 o 
   6   2   7     3962.73     3916.74     57.87 o 
   7   2   7      462.76      519.84     17.51 o 
   8   2   7     1247.17     1190.37     27.86 o 
   9   2   7        2.10        0.18      6.27 o 
  10   2   7        5.50       10.03      7.83 o 
  11   2   7       40.94       84.23     13.41 o 
  12   2   7       29.72       36.41     11.59 o 
  13   2   7       57.31       22.90     12.60 o 
  14   2   7       21.06       29.27     12.60 o 
  15   2   7      308.20      306.79     23.40 o 
  16   2   7       88.84       70.01     16.20 o 
  17   2   7       12.98        3.56     22.90 o 
  18   2   7       21.32       -2.54     14.40 o 
  19   2   7       60.54       87.25     19.80 o 
 -20   3   7       73.60       81.44     40.72 o 
 -19   3   7        8.91       32.48     24.18 o 
 -18   3   7       73.81       75.49     15.95 o 
 -17   3   7       26.03       21.15     11.94 o 
 -16   3   7      700.20      757.93     25.84 o 
 -15   3   7        2.82       13.87     10.53 o 
 -14   3   7       38.96       43.86     10.69 o 
 -13   3   7        2.50       -1.31      8.12 o 
 -12   3   7        4.06        1.08      7.47 o 
 -11   3   7      359.20      338.43     14.62 o 
 -10   3   7       96.13      108.35      6.72 o 
  -9   3   7       52.02       45.90      5.12 o 
  -8   3   7      130.52      136.64      6.70 o 
  -7   3   7      307.75      295.15      8.49 o 
  -6   3   7     1900.63     1784.15     31.60 o 
  -5   3   7     4136.37     4183.31     57.76 o 
  -4   3   7      959.53      918.34     24.26 o 
  -3   3   7      326.51      388.60      8.80 o 
  -2   3   7     6086.77     5834.86     62.05 o 
  -1   3   7     1630.22     1599.43     19.42 o 
   0   3   7       15.33       20.18      3.33 o 
   1   3   7     1265.87     1208.35     19.65 o 
   2   3   7     8584.38     8565.27     90.24 o 
   3   3   7      873.86      931.78     19.12 o 
   4   3   7      265.79      282.34     10.65 o 
   5   3   7        1.02        7.13      5.52 o 
   6   3   7     4507.50     4500.71     64.71 o 
   7   3   7      358.36      314.92     16.37 o 
   8   3   7      402.05      371.04     16.03 o 
   9   3   7     1015.62     1003.15     26.77 o 
  10   3   7      310.89      297.34     16.61 o 
  11   3   7     1993.26     1964.00     41.95 o 
  12   3   7     2120.44     2026.23     58.49 o 
  13   3   7      103.58      122.98     14.15 o 
  14   3   7       16.63        2.39      8.23 o 
  15   3   7      124.22      168.13     19.80 o 
  16   3   7        4.15        3.82     12.60 o 
  17   3   7      223.99      251.63     24.25 o 
  18   3   7       42.55       62.35     18.00 o 
 -20   4   7        7.44        7.30     17.96 o 
 -19   4   7        1.67        9.38     14.68 o 
 -18   4   7        0.61        4.66     13.20 o 
 -17   4   7      243.06      229.28     19.84 o 
 -16   4   7        2.19       13.47     10.44 o 
 -15   4   7       54.71       57.04     11.63 o 
 -14   4   7       22.46        4.26      9.03 o 
 -13   4   7        4.71       -7.38      8.33 o 
 -12   4   7      297.80      305.57     15.52 o 
 -11   4   7      167.95      191.86     12.86 o 
 -10   4   7        6.36        4.86      6.87 o 
  -9   4   7      107.29      126.46     21.31 o 
  -8   4   7     1004.43     1008.07     18.77 o 
  -7   4   7      200.53      194.75      7.90 o 
  -6   4   7      632.47      660.22     17.13 o 
  -5   4   7      222.22      273.05     11.76 o 
  -4   4   7     1654.86     1790.08     25.07 o 
  -3   4   7     3926.46     3914.08     44.48 o 
  -2   4   7      300.40      215.35      7.02 o 
  -1   4   7     3455.98     3417.90     40.05 o 
   0   4   7      334.71      390.58     11.44 o 
   1   4   7      112.78      136.33      7.25 o 
   2   4   7     2151.76     2064.11     29.75 o 
   3   4   7     4784.52     4711.46     56.72 o 
   4   4   7      266.97      248.09     10.06 o 
   5   4   7        0.46       10.54      4.32 o 
   6   4   7      149.02      175.27      8.87 o 
   7   4   7      553.61      519.49     15.81 o 
   8   4   7        6.30       24.23      6.62 o 
   9   4   7      117.73       97.10     15.69 o 
  10   4   7      573.99      602.54     22.32 o 
  11   4   7      168.12      182.88     15.14 o 
  12   4   7        0.16        7.63      9.23 o 
  13   4   7      116.81      133.22     14.69 o 
  14   4   7       13.92        3.88      9.72 o 
  15   4   7      446.65      470.84     24.74 o 
  16   4   7        0.02        4.87     10.71 o 
  17   4   7       40.62       30.54     16.20 o 
  18   4   7        5.57        0.80     14.06 o 
 -19   5   7        0.15        2.04     14.28 o 
 -18   5   7        2.35       13.49     14.52 o 
 -17   5   7       25.43       28.57     13.98 o 
 -16   5   7        0.03        8.60     12.57 o 
 -15   5   7      193.66      165.22     18.33 o 
 -14   5   7       22.82       21.49     13.37 o 
 -13   5   7       95.17      102.90     12.15 o 
 -12   5   7      154.56      146.47     13.56 o 
 -11   5   7      612.88      695.44     22.19 o 
 -10   5   7      399.71      436.04     17.21 o 
  -9   5   7        3.09        3.85     10.29 o 
  -8   5   7      173.84      146.87     12.09 o 
  -7   5   7       10.16       23.31     10.10 o 
  -6   5   7      767.19      754.28     16.40 o 
  -5   5   7        5.23       -2.54      3.60 o 
  -4   5   7      248.19      272.34      8.22 o 
  -3   5   7     6470.66     6818.06     66.24 o 
  -2   5   7      937.41      848.65     15.73 o 
  -1   5   7      165.44      212.39      9.81 o 
   0   5   7     6978.27     7625.73     73.77 o 
   1   5   7      446.54      401.32     11.84 o 
   2   5   7      272.18      252.74     10.06 o 
   3   5   7      494.49      492.24     13.83 o 
   4   5   7       98.83      114.51      8.41 o 
   5   5   7       69.37       54.62      6.91 o 
   6   5   7     3079.19     3308.59     46.39 o 
   7   5   7      306.97      305.29     13.13 o 
   8   5   7      589.26      571.72     17.63 o 
   9   5   7       13.85        3.76      9.55 o 
  10   5   7       33.00       21.15      7.47 o 
  11   5   7       22.56       13.88      9.54 o 
  12   5   7       35.77       54.25     11.57 o 
  13   5   7        0.45       -0.93     12.98 o 
  14   5   7       13.65       10.25     10.07 o 
  15   5   7        2.96       12.55     10.78 o 
  16   5   7      116.99      153.22     17.51 o 
  17   5   7       11.93       21.70     17.02 o 
 -18   6   7       10.63       24.94     18.72 o 
 -17   6   7        1.85       11.03     21.39 o 
 -16   6   7      110.23       93.20     16.30 o 
 -15   6   7        4.30       -1.00     13.56 o 
 -14   6   7       35.38       27.31     14.10 o 
 -13   6   7       79.42       93.00     16.03 o 
 -12   6   7       22.36       35.82     16.84 o 
 -11   6   7      265.32      291.69     20.15 o 
 -10   6   7     1225.59     1134.48     27.93 o 
  -9   6   7      409.54      400.66     27.36 o 
  -8   6   7        9.42        2.72      8.99 o 
  -7   6   7      424.64      411.82     28.07 o 
  -6   6   7      294.67      297.16     15.51 o 
  -5   6   7        4.88        4.60      5.18 o 
  -4   6   7      192.97      201.50      8.22 o 
  -3   6   7        1.37        9.82      4.37 o 
  -2   6   7      285.13      316.40     14.55 o 
  -1   6   7       58.83       49.61      5.96 o 
   0   6   7      869.66      805.32     17.33 o 
   1   6   7       74.56       80.77     10.29 o 
   2   6   7     2134.18     2006.82     34.62 o 
   3   6   7      635.68      725.53     18.37 o 
   4   6   7     5226.66     5168.57     68.89 o 
   5   6   7      242.69      256.30     14.33 o 
   6   6   7     1068.81     1099.24     23.87 o 
   7   6   7      146.57      178.64     11.44 o 
   8   6   7        9.68        7.07      6.66 o 
   9   6   7      493.43      462.24     20.84 o 
  10   6   7     1257.16     1165.33     64.43 o 
  11   6   7      703.28      719.69     26.76 o 
  12   6   7      537.31      553.49     24.90 o 
  13   6   7        7.27        2.54     10.29 o 
  14   6   7       80.28       58.52     13.66 o 
  15   6   7       28.88       23.49     17.86 o 
  16   6   7       13.84       11.45     16.20 o 
 -17   7   7        1.29        1.47     16.47 o 
 -16   7   7        7.25        1.18     13.48 o 
 -15   7   7        1.69        6.19     14.10 o 
 -14   7   7       53.81       59.05     15.63 o 
 -13   7   7      271.63      287.93     22.46 o 
 -12   7   7       68.65       70.68     22.66 o 
 -11   7   7        0.99       -5.99     11.37 o 
 -10   7   7       12.62      -11.96     17.21 o 
  -9   7   7      510.84      535.81     36.31 o 
  -8   7   7       25.45        5.91     10.34 o 
  -7   7   7      119.34      103.90     12.31 o 
  -6   7   7      843.27      840.99     25.45 o 
  -5   7   7      315.71      282.80     18.83 o 
  -4   7   7        4.70       14.10      7.05 o 
  -3   7   7      572.26      649.13     17.64 o 
  -2   7   7      316.70      330.67     12.37 o 
  -1   7   7      117.06      123.53      9.03 o 
   0   7   7      923.33      880.98     19.84 o 
   1   7   7      207.52      176.08     10.65 o 
   2   7   7      127.81      148.19      9.94 o 
   3   7   7     3594.66     3528.01     48.87 o 
   4   7   7      504.87      445.84     17.64 o 
   5   7   7     1597.61     1445.88     28.51 o 
   6   7   7      127.34      167.73     11.32 o 
   7   7   7       28.53       33.42      8.03 o 
   8   7   7       14.96       -5.89     13.38 o 
   9   7   7      686.28      724.22     25.94 o 
  10   7   7      523.99      464.64     35.08 o 
  11   7   7      803.47      816.77     29.53 o 
  12   7   7      296.09      257.33     19.35 o 
  13   7   7       42.10       51.59     12.67 o 
  14   7   7      104.13       92.28     18.32 o 
  15   7   7        2.38       14.07     15.22 o 
 -16   8   7      189.49      238.65     28.13 o 
 -15   8   7        2.24       -4.58     16.94 o 
 -14   8   7      393.95      365.75     29.33 o 
 -13   8   7       27.24       41.74     16.94 o 
 -12   8   7       38.12       15.55     15.90 o 
 -11   8   7       55.35       35.77     16.54 o 
 -10   8   7      242.23      282.93     23.19 o 
  -9   8   7        0.57      -10.01     21.63 o 
  -8   8   7      624.77      628.16     29.66 o 
  -7   8   7       24.59       27.99     12.72 o 
  -6   8   7      542.76      545.87     27.86 o 
  -5   8   7      686.51      826.14     32.40 o 
  -4   8   7       95.22      123.55     14.40 o 
  -3   8   7      164.06      177.93     17.03 o 
  -2   8   7        0.01        8.48      7.25 o 
  -1   8   7     1656.70     1658.93     39.83 o 
   0   8   7      276.29      267.40     16.94 o 
   1   8   7      176.85      193.16     11.44 o 
   2   8   7      373.08      392.50     15.34 o 
   3   8   7       38.27       44.12      7.90 o 
   4   8   7        9.07       10.74      9.18 o 
   5   8   7        0.07       -2.63      6.66 o 
   6   8   7      594.30      576.25     29.39 o 
   7   8   7      355.64      369.19     22.23 o 
   8   8   7      371.94      344.52     20.29 o 
   9   8   7      267.24      271.64     19.35 o 
  10   8   7      165.94      185.16     18.45 o 
  11   8   7       82.13       48.02     13.37 o 
  12   8   7       47.40       48.76     15.69 o 
  13   8   7       11.66       -4.19     16.54 o 
  14   8   7      257.79      244.60     38.18 o 
 -15   9   7        1.37      -21.89     16.94 o 
 -14   9   7        0.10        9.38     16.47 o 
 -13   9   7       72.42      141.16     22.58 o 
 -12   9   7       39.19       17.41     17.02 o 
 -11   9   7       42.53       24.91     16.47 o 
 -10   9   7        0.15      -28.15     29.27 o 
  -9   9   7       15.27       10.82     14.06 o 
  -8   9   7      173.61      188.34     22.01 o 
  -7   9   7        3.23       -2.54     12.22 o 
  -6   9   7      222.01      233.25     22.44 o 
  -5   9   7       93.65      125.73     18.83 o 
  -4   9   7      157.91      138.33     20.36 o 
  -3   9   7     1142.59     1025.10     54.74 o 
  -2   9   7       51.73       50.74     14.06 o 
  -1   9   7        7.03        7.54      8.57 o 
   0   9   7        0.14       -3.12      7.47 o 
   1   9   7     1725.73     1770.53     33.19 o 
   2   9   7      811.09      821.62     22.65 o 
   3   9   7      576.17      616.64     19.67 o 
   4   9   7       61.96      109.66     15.43 o 
   5   9   7      545.97      551.23     24.14 o 
   6   9   7       11.20        9.54      9.77 o 
   7   9   7      727.25      728.86     28.24 o 
   8   9   7      626.28      709.80     34.70 o 
   9   9   7       48.38       53.76     13.02 o 
  10   9   7        3.76       24.41     11.57 o 
  11   9   7       11.72       -4.61     14.06 o 
  12   9   7        4.48       24.60     15.90 o 
  13   9   7       22.32       16.12     15.90 o 
 -13  10   7       87.22       84.49     21.18 o 
 -12  10   7        0.94       11.27     18.32 o 
 -11  10   7        0.03       -5.66     15.03 o 
 -10  10   7        5.03       20.64     15.90 o 
  -9  10   7        4.76       -6.04     13.09 o 
  -8  10   7        0.45       11.59     15.90 o 
  -7  10   7      154.47      170.42     22.44 o 
  -6  10   7        4.07       -2.54     12.72 o 
  -5  10   7        1.97        0.80     24.18 o 
  -4  10   7       97.94       44.01     15.22 o 
  -3  10   7      297.21      319.00     24.25 o 
  -2  10   7       36.92       25.96     13.41 o 
  -1  10   7       93.54       61.26     17.82 o 
   0  10   7        5.42      -19.38     20.36 o 
   1  10   7      139.69      172.96     13.56 o 
   2  10   7      105.73       86.63     10.99 o 
   3  10   7      660.71      653.26     21.77 o 
   4  10   7       63.64       70.39     13.06 o 
   5  10   7      258.19      259.02     18.99 o 
   6  10   7        6.47        8.11     10.34 o 
   7  10   7       75.93       73.09     13.37 o 
   8  10   7       19.85       31.54     12.09 o 
   9  10   7       22.47       25.20     13.86 o 
  10  10   7       13.32        7.63     22.90 o 
  11  10   7        3.66        2.54     15.90 o 
 -10  11   7        6.28       -4.82     15.39 o 
  -9  11   7       10.66       -6.43     16.47 o 
  -8  11   7      115.35      145.60     23.85 o 
  -7  11   7       54.91       69.44     18.32 o 
  -6  11   7      183.17      170.89     23.19 o 
  -5  11   7        1.57      -12.09     14.06 o 
  -4  11   7        9.01       -1.27     14.40 o 
  -3  11   7       19.54       18.38     17.81 o 
  -2  11   7        0.26        4.07     12.71 o 
  -1  11   7       76.49      102.18     17.73 o 
   0  11   7       63.53       20.36     14.40 o 
   1  11   7       47.21       76.35     17.02 o 
   2  11   7        0.13       -7.63     17.81 o 
   3  11   7        1.52        6.87     10.62 o 
   4  11   7       20.39       17.10     11.04 o 
   5  11   7        4.61        2.07     11.29 o 
   6  11   7       18.14       54.21     14.02 o 
   7  11   7       52.70       64.64     14.31 o 
   8  11   7        0.54      -10.82     14.06 o 
  -7  12   7       39.82       29.09     18.32 o 
  -6  12   7       25.93       50.24     20.17 o 
  -5  12   7        0.03       -6.83     16.47 o 
  -4  12   7        4.26       -9.28     15.27 o 
  -3  12   7        0.17       -9.28     36.90 o 
  -2  12   7        0.71       -8.23     15.22 o 
  -1  12   7        0.48       13.92     20.36 o 
   0  12   7       12.62       21.57     22.90 o 
   1  12   7        0.73        2.54     20.36 o 
   2  12   7       46.36       17.81     20.36 o 
   3  12   7       15.13      -12.72     20.36 o 
   4  12   7        1.85       12.72     15.90 o 
   5  12   7       11.85       25.16     12.31 o 
 -21   0   8       82.76       83.99     43.27 o 
 -20   0   8        0.14       -5.09     35.63 o 
 -19   0   8       53.44       63.62     35.63 o 
 -18   0   8      201.99      208.70     43.27 o 
 -17   0   8      308.79      274.89     40.72 o 
 -16   0   8      277.29      267.25     40.72 o 
 -15   0   8      202.08      195.98     35.63 o 
 -14   0   8      863.59      837.90     29.66 o 
 -13   0   8        0.45       -1.72      6.14 o 
 -12   0   8      174.99      182.92     18.08 o 
 -11   0   8      256.07      218.24     11.86 o 
 -10   0   8     6657.19     6451.92     83.68 o 
  -9   0   8     2144.48     2129.69     50.22 o 
  -8   0   8      767.64      779.07     16.90 o 
  -7   0   8      310.78      290.54      8.99 o 
  -6   0   8       28.51       21.85      3.26 o 
  -5   0   8     1173.92     1121.11     18.43 o 
  -4   0   8     3942.44     3792.03     56.74 o 
  -3   0   8    23615.31    22073.54    645.83 o 
  -2   0   8    20544.13    19071.89    258.78 o 
  -1   0   8    14934.96    14404.71    272.18 o 
   0   0   8    15528.25    15191.96    287.81 o 
   1   0   8     3765.55     3637.21     81.79 o 
   2   0   8      297.44      374.22     20.37 o 
   3   0   8        6.17       10.18      7.63 o 
   4   0   8      437.33      448.08     25.46 o 
   5   0   8     1901.09     1812.22     56.07 o 
   6   0   8      721.10      672.22     33.10 o 
   7   0   8    21620.88    20360.23    397.60 o 
   8   0   8     1098.52     1046.68     45.84 o 
   9   0   8        0.49       20.36     12.72 o 
  10   0   8      218.76      213.80     25.45 o 
  11   0   8      861.62      842.74     45.83 o 
  12   0   8      156.33      162.89     25.45 o 
  13   0   8     3130.10     3035.23     96.84 o 
  14   0   8       45.11       58.53     20.36 o 
  15   0   8      517.67      557.46     43.27 o 
  16   0   8      542.41      557.46     43.27 o 
  17   0   8       78.00       55.99     22.91 o 
  18   0   8       43.81       63.62     25.45 o 
  19   0   8        1.35        2.54     22.90 o 
 -21   1   8       14.76      -18.18     40.72 o 
 -20   1   8       93.56       89.63     41.99 o 
 -19   1   8       47.55       10.18     23.39 o 
 -18   1   8       25.02       11.29     20.64 o 
 -17   1   8      315.63      289.96     31.46 o 
 -16   1   8       78.65       67.24     13.95 o 
 -15   1   8      151.27      111.77     13.85 o 
 -14   1   8      471.39      492.69     18.45 o 
 -13   1   8     1191.23     1132.23     21.45 o 
 -12   1   8      960.56      894.15     17.80 o 
 -11   1   8      780.13      754.83     13.68 o 
 -10   1   8       45.34       51.92      5.18 o 
  -9   1   8      809.08      798.95     13.21 o 
  -8   1   8      887.55      901.30     12.91 o 
  -7   1   8     1010.94      931.42     12.06 o 
  -6   1   8      140.89      139.23      4.01 o 
  -5   1   8      447.24      477.82      7.72 o 
  -4   1   8      261.32      278.09      6.03 o 
  -3   1   8      430.46      413.59      7.61 o 
  -2   1   8      426.81      440.60     10.78 o 
  -1   1   8     7046.64     6893.50     81.82 o 
   0   1   8      555.34      454.81     18.37 o 
   1   1   8     4574.31     4206.23     70.34 o 
   2   1   8     1485.14     1439.07     29.70 o 
   3   1   8      648.42      650.93     19.81 o 
   4   1   8      324.20      373.62     38.18 o 
   5   1   8     2553.76     2557.92     49.56 o 
   6   1   8     7871.04     7840.18    124.13 o 
   7   1   8      331.67      328.86     18.00 o 
   8   1   8        0.67       -5.09      9.00 o 
   9   1   8      253.19      283.79     26.73 o 
  10   1   8      245.05      260.36     18.83 o 
  11   1   8      218.34      310.42     90.35 o 
  12   1   8       57.93       39.45     12.60 o 
  13   1   8      844.95      841.23     44.55 o 
  14   1   8       34.57       39.45     12.60 o 
  15   1   8      213.14      188.01     20.64 o 
  16   1   8        0.78       -1.27     12.60 o 
  17   1   8       77.73      101.56     30.54 o 
  18   1   8      226.63      320.87     27.00 o 
 -20   2   8       13.59      -16.97     24.24 o 
 -19   2   8       62.78       47.90     25.00 o 
 -18   2   8       41.41       36.27     25.00 o 
 -17   2   8       19.65       13.62     12.29 o 
 -16   2   8        2.78      -11.51      9.11 o 
 -15   2   8     1985.20     1985.84     38.47 o 
 -14   2   8       19.22       14.55      8.56 o 
 -13   2   8       64.76       55.73      9.69 o 
 -12   2   8      275.03      287.86     13.65 o 
 -11   2   8      233.47      287.87     10.14 o 
 -10   2   8        2.78        7.32      3.82 o 
  -9   2   8     1234.88     1148.74     18.06 o 
  -8   2   8      636.10      668.11     11.87 o 
  -7   2   8      525.18      532.78     21.68 o 
  -6   2   8     1107.92     1129.07     22.34 o 
  -5   2   8     4471.29     4317.60     57.79 o 
  -4   2   8     3031.21     2906.94     41.63 o 
  -3   2   8      286.99      254.38      5.89 o 
  -2   2   8     1972.98     2031.75     25.42 o 
  -1   2   8     5072.40     5120.49     55.41 o 
   0   2   8     5630.57     5307.99     66.21 o 
   1   2   8      917.56      905.22     18.34 o 
   2   2   8     5904.70     5584.27     71.22 o 
   3   2   8     1115.62     1004.43     25.03 o 
   4   2   8      201.21      190.54     11.60 o 
   5   2   8      256.19      266.59     15.22 o 
   6   2   8     1819.80     1915.63     42.31 o 
   7   2   8     3282.43     3087.71     60.39 o 
   8   2   8      231.98      217.77     26.73 o 
   9   2   8     2303.89     2281.31    114.67 o 
  10   2   8     1285.58     1124.55     35.08 o 
  11   2   8     1488.08     1411.82     41.42 o 
  12   2   8      319.72      294.87     40.72 o 
  13   2   8       49.35       43.60     14.00 o 
  14   2   8       26.06       20.36     12.60 o 
  15   2   8      220.99      231.72     21.60 o 
  16   2   8       49.85       18.77     14.06 o 
  17   2   8       15.17       26.05     15.22 o 
  18   2   8        6.16       16.54     16.20 o 
 -20   3   8       20.81      -40.72     35.63 o 
 -19   3   8      139.31      131.12     34.36 o 
 -18   3   8        5.36        5.31     13.14 o 
 -17   3   8      393.42      400.98     33.43 o 
 -16   3   8     1228.31     1257.50     32.13 o 
 -15   3   8     1420.95     1434.66     33.68 o 
 -14   3   8      278.40      301.25     16.71 o 
 -13   3   8        9.25        5.15      8.68 o 
 -12   3   8      216.32      215.79     12.76 o 
 -11   3   8      532.88      548.31     31.60 o 
 -10   3   8      194.73      175.05     16.90 o 
  -9   3   8      209.91      193.26     10.06 o 
  -8   3   8      528.09      362.90     33.19 o 
  -7   3   8        0.21       -2.87      4.02 o 
  -6   3   8     1993.33     2018.60     34.57 o 
  -5   3   8     1462.66     1434.05     26.79 o 
  -4   3   8      361.82      440.58     13.67 o 
  -3   3   8      119.18      136.65      5.29 o 
  -2   3   8    12691.61    12963.08    129.24 o 
  -1   3   8     4557.73     4622.47     51.51 o 
   0   3   8     1734.10     1681.04     21.03 o 
   1   3   8     3785.81     3703.55     44.79 o 
   2   3   8     1328.38     1367.57     22.76 o 
   3   3   8      225.73      236.26      9.92 o 
   4   3   8      689.55      744.29     16.48 o 
   5   3   8     1910.64     1820.64     41.33 o 
   6   3   8     1797.68     1722.04     34.18 o 
   7   3   8        1.72       -7.86      5.24 o 
   8   3   8      914.05      888.11     24.90 o 
   9   3   8      711.16      693.84     23.43 o 
  10   3   8      473.90      514.31     20.47 o 
  11   3   8     1191.18     1108.50     49.62 o 
  12   3   8      168.18      187.85     15.51 o 
  13   3   8        0.10      -10.18      9.78 o 
  14   3   8        2.54       -4.67     12.72 o 
  15   3   8        2.15       -5.09     12.60 o 
  16   3   8       25.22       32.04     17.81 o 
  17   3   8      138.02      153.83     20.64 o 
  18   3   8       69.63       89.61     19.80 o 
 -20   4   8       64.73       48.35     38.17 o 
 -19   4   8        1.21       -3.39     15.93 o 
 -18   4   8       29.56       59.48     14.52 o 
 -17   4   8      252.30      219.82     20.69 o 
 -16   4   8      462.30      391.97     19.98 o 
 -15   4   8      822.01      856.13     26.69 o 
 -14   4   8      149.92      170.19     14.08 o 
 -13   4   8      216.92      218.64     15.04 o 
 -12   4   8       19.06       19.75      8.93 o 
 -11   4   8     1172.62     1154.36     36.02 o 
 -10   4   8      146.20      137.86     11.39 o 
  -9   4   8      360.91      395.06     14.13 o 
  -8   4   8      585.54      535.70     18.16 o 
  -7   4   8     4013.37     4328.43     85.73 o 
  -6   4   8     1441.04     1549.49     30.69 o 
  -5   4   8     4436.70     4577.93     52.37 o 
  -4   4   8      613.25      567.67     12.34 o 
  -3   4   8     2690.19     2853.19     35.54 o 
  -2   4   8      435.62      377.53      8.98 o 
  -1   4   8      145.76      167.07      6.55 o 
   0   4   8      377.35      400.15     10.99 o 
   1   4   8      462.14      505.79     18.50 o 
   2   4   8      446.78      529.40     34.14 o 
   3   4   8      709.89      710.01     16.77 o 
   4   4   8       36.01       54.53      6.98 o 
   5   4   8      269.50      287.75     11.74 o 
   6   4   8      134.30      140.47      9.03 o 
   7   4   8      362.82      370.61     13.91 o 
   8   4   8      109.64      114.47      9.48 o 
   9   4   8      180.91      184.80     21.23 o 
  10   4   8      132.37      123.07     12.31 o 
  11   4   8      145.58      171.31     22.01 o 
  12   4   8      142.36      160.54     16.84 o 
  13   4   8       53.23       78.33     16.93 o 
  14   4   8       68.03       60.01     11.75 o 
  15   4   8       68.29       87.21     25.45 o 
  16   4   8        1.20        7.63     14.40 o 
  17   4   8       32.27       41.52     33.08 o 
 -19   5   8       33.06       20.56     14.91 o 
 -18   5   8        4.35        3.52     18.37 o 
 -17   5   8       10.12      -11.96     13.17 o 
 -16   5   8       27.95       27.18     13.51 o 
 -15   5   8        1.08       -3.15     15.45 o 
 -14   5   8      366.18      400.92     19.50 o 
 -13   5   8       10.03       10.37      9.87 o 
 -12   5   8     2818.61     2640.84     45.12 o 
 -11   5   8     1997.07     2011.01     37.50 o 
 -10   5   8      333.78      325.68     22.78 o 
  -9   5   8     4376.60     4367.64     69.33 o 
  -8   5   8      605.97      689.72     28.76 o 
  -7   5   8     6073.85     6114.24    115.54 o 
  -6   5   8       57.99       40.08      8.03 o 
  -5   5   8      927.69     1139.06     28.30 o 
  -4   5   8      422.10      515.56     11.34 o 
  -3   5   8      245.28      228.76      8.40 o 
  -2   5   8     1697.32     1626.97     22.29 o 
  -1   5   8     2387.83     2231.72     27.68 o 
   0   5   8     4707.61     4876.51     50.72 o 
   1   5   8     1053.47     1007.40     19.58 o 
   2   5   8        2.04       -2.38      4.05 o 
   3   5   8       20.93       11.08      4.84 o 
   4   5   8      941.53      992.76     20.86 o 
   5   5   8     1536.98     1459.01     30.52 o 
   6   5   8      522.64      465.11     15.81 o 
   7   5   8      235.75      271.23     13.59 o 
   8   5   8      507.31      463.77     17.04 o 
   9   5   8      193.81      179.63     12.07 o 
  10   5   8      115.45      114.84     10.76 o 
  11   5   8      307.69      337.29     19.56 o 
  12   5   8      471.59      477.87     23.42 o 
  13   5   8       30.41       15.93     10.71 o 
  14   5   8        3.70       -2.54     10.29 o 
  15   5   8        0.30       -0.28     10.07 o 
  16   5   8       18.53       20.59     12.31 o 
  17   5   8        2.32        5.84     15.22 o 
 -18   6   8       63.42       63.16     17.55 o 
 -17   6   8       81.73       67.60     16.65 o 
 -16   6   8       76.39       60.82     14.74 o 
 -15   6   8        6.27        5.58     12.94 o 
 -14   6   8       71.25       64.46     15.19 o 
 -13   6   8      628.37      628.62     27.50 o 
 -12   6   8      575.97      602.56     26.13 o 
 -11   6   8     5584.94     5362.54     73.65 o 
 -10   6   8     2594.92     2764.66     45.93 o 
  -9   6   8      255.94      281.64     28.59 o 
  -8   6   8     1084.64     1029.28     28.82 o 
  -7   6   8      993.08      924.50     26.23 o 
  -6   6   8     1056.90      960.37     26.24 o 
  -5   6   8       23.99       17.15      8.03 o 
  -4   6   8     3944.65     4005.37     44.56 o 
  -3   6   8      686.35      687.96     14.00 o 
  -2   6   8        7.17       22.34      5.03 o 
  -1   6   8      746.80      915.56     18.84 o 
   0   6   8     2476.87     2334.76     34.14 o 
   1   6   8      149.53      123.62      8.50 o 
   2   6   8       76.27       78.80      7.47 o 
   3   6   8     4585.47     4588.54     57.82 o 
   4   6   8     1155.66     1307.86     25.86 o 
   5   6   8       15.15       10.23      6.17 o 
   6   6   8       16.30       27.80      6.79 o 
   7   6   8     1672.44     1653.05     31.88 o 
   8   6   8      309.69      281.34     14.13 o 
   9   6   8      211.15      185.66     12.47 o 
  10   6   8      240.43      294.11     30.86 o 
  11   6   8       47.53       28.46     11.20 o 
  12   6   8       38.25       31.12     11.20 o 
  13   6   8       24.04       16.43     11.20 o 
  14   6   8       22.72       13.39     11.57 o 
  15   6   8       11.58       16.63     12.92 o 
  16   6   8        9.41       15.94     17.02 o 
 -17   7   8       17.70        7.27     14.81 o 
 -16   7   8       21.06       54.58     17.66 o 
 -15   7   8      364.62      420.03     39.01 o 
 -14   7   8      239.56      207.51     22.48 o 
 -13   7   8      697.37      750.73     31.40 o 
 -12   7   8     1448.67     1404.92     40.69 o 
 -11   7   8      541.50      497.60     24.64 o 
 -10   7   8      142.24      128.67     15.14 o 
  -9   7   8      194.22      227.84     18.33 o 
  -8   7   8      600.94      532.02     29.41 o 
  -7   7   8     1296.39     1271.02     32.81 o 
  -6   7   8      865.15      869.07     25.86 o 
  -5   7   8       16.56        4.15      8.03 o 
  -4   7   8     1761.58     1773.84     36.26 o 
  -3   7   8       28.16       32.00      6.17 o 
  -2   7   8       38.60       41.85      7.35 o 
  -1   7   8      325.27      351.88     12.91 o 
   0   7   8       32.02       41.32      7.25 o 
   1   7   8      730.96      716.50     19.11 o 
   2   7   8     1724.38     1708.18     30.11 o 
   3   7   8      369.76      379.00     17.64 o 
   4   7   8      103.71      104.69      9.48 o 
   5   7   8      144.27      118.29     10.13 o 
   6   7   8        9.16       15.13      7.11 o 
   7   7   8     1143.59     1166.47     26.34 o 
   8   7   8       95.30       88.75     13.12 o 
   9   7   8       10.51       12.53     10.34 o 
  10   7   8       44.66       60.41     13.04 o 
  11   7   8       16.20       10.18     11.04 o 
  12   7   8      137.35      129.72     15.81 o 
  13   7   8        3.32        7.33     11.04 o 
  14   7   8        2.22       16.98     16.60 o 
  15   7   8        6.38       19.91     24.18 o 
 -16   8   8      143.85      185.01     26.28 o 
 -15   8   8      215.16      263.89     41.99 o 
 -14   8   8      357.93      379.91     29.97 o 
 -13   8   8      146.75      114.57     20.64 o 
 -12   8   8       44.43       31.39     30.54 o 
 -11   8   8      453.40      384.25     33.09 o 
 -10   8   8       37.82       63.94     39.45 o 
  -9   8   8      660.98      741.60     33.26 o 
  -8   8   8        3.56        8.65     20.36 o 
  -7   8   8       97.49      110.59     17.03 o 
  -6   8   8      494.86      587.04     42.00 o 
  -5   8   8        3.71       35.88     19.09 o 
  -4   8   8        2.40       -8.79     12.72 o 
  -3   8   8     1143.53     1023.75     34.07 o 
  -2   8   8     2289.92     2232.76     50.67 o 
  -1   8   8      290.78      297.47     13.65 o 
   0   8   8       13.49        1.13      6.98 o 
   1   8   8      563.12      468.37     16.63 o 
   2   8   8     1315.00     1497.46     35.32 o 
   3   8   8        0.11        8.58      9.28 o 
   4   8   8      441.91      445.93     16.52 o 
   5   8   8      178.48      183.11     12.28 o 
   6   8   8       71.05       46.51      8.95 o 
   7   8   8       86.01      114.49     19.21 o 
   8   8   8      325.77      323.98     19.35 o 
   9   8   8      153.59      189.60     16.37 o 
  10   8   8       25.82       20.83     11.86 o 
  11   8   8      160.32      205.50     18.47 o 
  12   8   8       41.35       39.25     13.06 o 
  13   8   8        4.12       -9.84     13.41 o 
  14   8   8       13.40       19.23     15.90 o 
 -15   9   8        8.24       28.36     18.32 o 
 -14   9   8       18.92       -4.07     16.94 o 
 -13   9   8        0.57       19.96     16.47 o 
 -12   9   8       71.77       79.97     20.17 o 
 -11   9   8       29.16       23.31     16.47 o 
 -10   9   8      241.70      259.99     25.00 o 
  -9   9   8      232.38      234.89     23.85 o 
  -8   9   8        0.01       -4.58     15.27 o 
  -7   9   8       11.04       28.29     15.22 o 
  -6   9   8      111.07      154.95     18.83 o 
  -5   9   8      331.95      322.57     24.25 o 
  -4   9   8       53.99       49.66     30.54 o 
  -3   9   8      800.15      663.79     54.73 o 
  -2   9   8      658.95      645.93     29.66 o 
  -1   9   8      316.22      306.37     22.44 o 
   0   9   8       40.92       19.58      8.20 o 
   1   9   8      628.92      567.89     28.29 o 
   2   9   8      286.21      252.15     14.19 o 
   3   9   8        0.68       -3.13      7.90 o 
   4   9   8       37.95       39.50      8.93 o 
   5   9   8      134.36      160.85     15.50 o 
   6   9   8      245.64      282.33     18.65 o 
   7   9   8       62.57       80.48     13.37 o 
   8   9   8      193.49      178.50     33.08 o 
   9   9   8       85.62       61.37     13.37 o 
  10   9   8       79.20       92.48     15.33 o 
  11   9   8        0.00      -12.03     11.57 o 
  12   9   8      111.05      156.61     28.00 o 
 -13  10   8       41.70       68.32     40.72 o 
 -12  10   8       71.62       63.76     24.18 o 
 -11  10   8        0.17        2.54     15.03 o 
 -10  10   8       10.15       19.23     24.18 o 
  -9  10   8        9.78       -6.20     14.06 o 
  -8  10   8       23.45        5.41     14.06 o 
  -7  10   8      169.79      177.09     22.01 o 
  -6  10   8      364.22      342.09     27.85 o 
  -5  10   8       31.57       43.26     16.20 o 
  -4  10   8        1.71       -1.09     16.54 o 
  -3  10   8       63.68       39.45     14.40 o 
  -2  10   8        2.93       -5.48     11.59 o 
  -1  10   8       84.32       92.26     16.20 o 
   0  10   8        0.39        0.00     12.60 o 
   1  10   8      176.22      149.69     15.33 o 
   2  10   8       63.88       57.74     10.33 o 
   3  10   8      250.34      245.93     14.87 o 
   4  10   8       30.15       16.60     14.71 o 
   5  10   8       27.04       29.73     11.04 o 
   6  10   8       92.30       84.24     14.02 o 
   7  10   8        8.55        9.57     11.04 o 
   8  10   8        0.56        3.87     11.04 o 
   9  10   8        0.05        4.38     11.04 o 
  10  10   8       66.54       49.81     25.45 o 
  11  10   8        1.97       -8.91     19.09 o 
 -10  11   8       15.28       20.87     30.54 o 
  -9  11   8        3.94        2.54     34.36 o 
  -8  11   8       31.69        4.42     15.39 o 
  -7  11   8       13.40        9.93     22.90 o 
  -6  11   8       10.40       27.86     21.63 o 
  -5  11   8       40.33       45.14     17.02 o 
  -4  11   8        6.19      -19.06     12.71 o 
  -3  11   8        2.28      -15.95     13.41 o 
  -2  11   8        4.35      -15.27     13.41 o 
  -1  11   8       29.60       17.50     14.06 o 
   0  11   8        0.64      -17.39     11.59 o 
   1  11   8        8.76       -3.39     13.41 o 
   2  11   8        0.22        2.54     17.81 o 
   3  11   8       15.28       39.45     16.20 o 
   4  11   8       26.60       50.60     13.37 o 
   5  11   8        0.09        3.20     11.29 o 
   6  11   8       10.64       11.14     12.97 o 
   7  11   8       27.99       37.24     13.82 o 
   8  11   8        1.07       14.18     12.53 o 
  -6  12   8        0.06        1.98     15.90 o 
  -5  12   8        9.27        7.77     16.47 o 
  -4  12   8       54.01       26.30     18.83 o 
  -3  12   8       15.32        5.66     15.90 o 
  -2  12   8       15.20        6.79     15.90 o 
  -1  12   8        5.67      -10.18     17.81 o 
   0  12   8       31.46       17.81     27.99 o 
   1  12   8        5.75       -5.09     20.36 o 
   2  12   8       69.22      109.43     27.99 o 
   3  12   8       12.03       30.54     22.90 o 
   4  12   8       82.29       40.72     22.91 o 
 -21   1   9       12.14        7.96     29.27 o 
 -20   1   9       74.17       82.39     28.63 o 
 -19   1   9       43.63       31.77     38.17 o 
 -18   1   9      145.33      167.24     26.82 o 
 -17   1   9        9.04        3.82     19.79 o 
 -16   1   9      146.43      170.68     54.72 o 
 -15   1   9      587.20      646.48     25.28 o 
 -14   1   9      246.93      261.62     14.08 o 
 -13   1   9      150.49      163.74     11.62 o 
 -12   1   9      362.72      402.71     17.87 o 
 -11   1   9        9.15       13.46      4.80 o 
 -10   1   9     4612.34     4805.21     62.71 o 
  -9   1   9    17523.11    17888.02    155.18 o 
  -8   1   9    15382.95    16273.77    133.35 o 
  -7   1   9      142.37      119.18      4.42 o 
  -6   1   9      942.95     1206.69     14.64 o 
  -5   1   9     2288.55     2495.08     26.46 o 
  -4   1   9     1784.09     1828.33     21.30 o 
  -3   1   9     1280.66     1176.32     16.83 o 
  -2   1   9    75132.20    74996.38    803.39 o 
  -1   1   9      890.22      934.21     23.26 o 
   0   1   9     1214.42     1319.63     23.50 o 
   1   1   9     2986.68     2713.38     46.82 o 
   2   1   9     6474.36     6220.27     93.23 o 
   3   1   9     6795.72     6561.15    100.46 o 
   4   1   9     2318.97     2236.09     61.19 o 
   5   1   9    22952.19    23069.71    313.86 o 
   6   1   9     8958.48     8554.22    131.26 o 
   7   1   9     9712.03     9726.48    181.81 o 
   8   1   9      675.29      754.09     27.86 o 
   9   1   9     5493.35     5304.65     93.86 o 
  10   1   9     1456.49     1519.11     42.29 o 
  11   1   9      777.16      737.06     30.60 o 
  12   1   9       69.40       99.32     16.20 o 
  13   1   9       46.95       40.38     13.41 o 
  14   1   9        5.47      -14.00     10.80 o 
  15   1   9       35.79       31.81     14.40 o 
  16   1   9       45.14        6.45     17.81 o 
  17   1   9      126.11      140.98     20.64 o 
  18   1   9       34.13       73.95     29.27 o 
 -20   2   9       16.58       24.43     26.81 o 
 -19   2   9        2.51       -2.83     23.85 o 
 -18   2   9      526.35      474.80     38.42 o 
 -17   2   9      396.53      402.60     33.26 o 
 -16   2   9        0.05      -14.57     11.23 o 
 -15   2   9      555.09      541.01     20.72 o 
 -14   2   9      363.25      415.31     18.27 o 
 -13   2   9      467.38      483.20     28.79 o 
 -12   2   9      295.28      298.07     19.47 o 
 -11   2   9      906.31      932.00     21.71 o 
 -10   2   9        0.89        1.56      3.55 o 
  -9   2   9      350.26      331.72     14.94 o 
  -8   2   9     1222.91     1398.81     18.97 o 
  -7   2   9     7156.22     7280.84     92.58 o 
  -6   2   9     1360.96     1491.61     27.14 o 
  -5   2   9     3737.80     3881.54     53.30 o 
  -4   2   9     4887.91     4600.22     61.26 o 
  -3   2   9       70.11       91.18      4.04 o 
  -2   2   9       73.66       94.82      5.14 o 
  -1   2   9    12429.84    13095.62    148.90 o 
   0   2   9    42178.62    41217.92    447.00 o 
   1   2   9       22.94       20.11      4.77 o 
   2   2   9     1564.32     1445.54     27.27 o 
   3   2   9        0.49        5.09      5.40 o 
   4   2   9      419.28      459.56     19.09 o 
   5   2   9      112.21      136.63     11.59 o 
   6   2   9     4343.60     4176.61    144.20 o 
   7   2   9     9363.78     9107.30    140.26 o 
   8   2   9      314.84      305.35     28.00 o 
   9   2   9      629.37      605.40     25.20 o 
  10   2   9       95.28      113.43     14.40 o 
  11   2   9      202.02      217.30     18.83 o 
  12   2   9       36.84       54.61     14.00 o 
  13   2   9       46.45       14.00     12.60 o 
  14   2   9       84.25       81.76     16.20 o 
  15   2   9       90.26      115.81     18.00 o 
  16   2   9        0.25       24.18     14.40 o 
  17   2   9        0.01       -5.09     14.40 o 
  18   2   9        7.03       10.78     15.22 o 
 -20   3   9       17.24      -27.99     38.17 o 
 -19   3   9        2.80      -21.63     21.59 o 
 -18   3   9       69.38       42.48     15.64 o 
 -17   3   9       23.22        6.18     11.75 o 
 -16   3   9     1311.35     1234.70     34.25 o 
 -15   3   9      477.05      491.13     40.78 o 
 -14   3   9       94.81       74.07     11.42 o 
 -13   3   9     1408.61     1551.16     32.20 o 
 -12   3   9      844.98      853.53     22.50 o 
 -11   3   9        5.78        6.03      6.66 o 
 -10   3   9      145.87      158.81     13.59 o 
  -9   3   9     1117.11     1091.08     22.65 o 
  -8   3   9      146.04      241.97     10.53 o 
  -7   3   9     1896.86     1780.18     32.53 o 
  -6   3   9     2297.60     2299.12     38.10 o 
  -5   3   9      830.49      927.89     21.04 o 
  -4   3   9     5565.84     5879.31     76.63 o 
  -3   3   9      136.97      188.80      7.35 o 
  -2   3   9     6440.84     6756.47     71.89 o 
  -1   3   9     4143.92     4333.64     49.21 o 
   0   3   9       67.81       64.31      4.32 o 
   1   3   9      227.25      221.89     10.08 o 
   2   3   9       98.50       88.83      7.05 o 
   3   3   9      183.57      209.55     11.26 o 
   4   3   9      335.02      378.13     11.92 o 
   5   3   9     2027.39     2016.53     41.63 o 
   6   3   9     1479.61     1567.58     32.29 o 
   7   3   9       40.11       24.25      7.75 o 
   8   3   9      179.72      162.50     12.68 o 
   9   3   9      360.90      355.53     17.51 o 
  10   3   9       32.32       36.22     11.59 o 
  11   3   9        6.74        8.91     10.35 o 
  12   3   9      211.72      192.48     31.81 o 
  13   3   9      110.21      117.87     30.54 o 
  14   3   9       48.67       55.84     15.22 o 
  15   3   9        1.68       -9.82     24.18 o 
  16   3   9      115.12      110.15     18.83 o 
  17   3   9        3.64        7.49     15.22 o 
  18   3   9       35.45       22.64     29.27 o 
 -20   4   9       89.99       94.17     43.27 o 
 -19   4   9        0.00        0.24     17.34 o 
 -18   4   9        0.11       -4.22     13.08 o 
 -17   4   9      133.86      166.00     16.00 o 
 -16   4   9      139.07      138.56     14.78 o 
 -15   4   9       16.32       17.77     10.06 o 
 -14   4   9       49.61       42.78     10.92 o 
 -13   4   9      372.77      343.72     17.63 o 
 -12   4   9      123.10      136.30     12.15 o 
 -11   4   9      328.22      358.06     15.61 o 
 -10   4   9       83.07       96.87      9.22 o 
  -9   4   9      460.80      455.95     15.06 o 
  -8   4   9     1735.97     1840.47     36.03 o 
  -7   4   9      101.71      113.30      9.77 o 
  -6   4   9     1071.48     1119.52     25.30 o 
  -5   4   9     1423.46     1730.62     33.24 o 
  -4   4   9       14.63       12.86      4.29 o 
  -3   4   9      111.65      126.21      6.66 o 
  -2   4   9        0.03        7.93      3.48 o 
  -1   4   9     1833.72     1749.75     26.85 o 
   0   4   9      221.60      180.78      7.09 o 
   1   4   9      742.65      875.97     17.60 o 
   2   4   9     1053.83     1051.78     20.18 o 
   3   4   9       95.41       87.39      6.91 o 
   4   4   9       47.60       46.38      7.14 o 
   5   4   9     1472.82     1345.38     25.68 o 
   6   4   9       75.40       62.57      7.47 o 
   7   4   9      410.08      451.89     15.48 o 
   8   4   9      138.86      148.10     10.46 o 
   9   4   9      239.22      269.52     16.03 o 
  10   4   9      493.99      522.33     21.95 o 
  11   4   9       22.82       40.73     19.80 o 
  12   4   9      150.19      134.96     14.87 o 
  13   4   9       31.93       24.99     11.20 o 
  14   4   9        7.20       16.54     12.60 o 
  15   4   9        0.75       27.10     26.72 o 
  16   4   9       80.12       78.90     18.83 o 
  17   4   9       59.22       54.29     18.83 o 
 -19   5   9       44.77       53.81     16.08 o 
 -18   5   9        0.59        1.92     13.35 o 
 -17   5   9       79.55       77.98     16.52 o 
 -16   5   9       21.09       20.99     13.35 o 
 -15   5   9       13.64       10.07     11.86 o 
 -14   5   9       86.51       59.70     13.59 o 
 -13   5   9        1.04      -10.69     12.49 o 
 -12   5   9     1271.70     1123.86     30.14 o 
 -11   5   9      117.10      128.62     12.15 o 
 -10   5   9       43.52       45.97      9.22 o 
  -9   5   9      877.84      845.77     25.63 o 
  -8   5   9       81.62       67.97      9.77 o 
  -7   5   9      253.53      241.31     14.02 o 
  -6   5   9       40.58       30.41      8.03 o 
  -5   5   9       47.16       29.79      4.17 o 
  -4   5   9      251.94      249.68      9.92 o 
  -3   5   9       41.49       45.57      4.80 o 
  -2   5   9       56.91       56.09      6.12 o 
  -1   5   9        0.20        6.36      4.24 o 
   0   5   9       12.63       16.82      4.37 o 
   1   5   9        9.40       12.33      4.66 o 
   2   5   9        0.08        4.31      4.66 o 
   3   5   9      481.81      461.21     14.20 o 
   4   5   9      900.59      965.04     21.36 o 
   5   5   9      301.51      314.29     22.03 o 
   6   5   9       50.44       39.95      7.47 o 
   7   5   9        4.14        5.75      6.62 o 
   8   5   9      435.92      405.21     16.13 o 
   9   5   9      180.46      195.21     12.63 o 
  10   5   9      217.45      202.10     17.63 o 
  11   5   9      186.43      175.14     15.63 o 
  12   5   9       93.20       81.48     13.66 o 
  13   5   9        9.43       14.96     11.04 o 
  14   5   9       29.13       28.84     11.75 o 
  15   5   9       46.12       21.27     12.53 o 
  16   5   9        5.14       19.09     16.20 o 
  17   5   9        2.95        2.84     15.22 o 
 -18   6   9        8.99        3.87     14.33 o 
 -17   6   9        0.09       -4.47     13.35 o 
 -16   6   9        3.51        1.43     15.93 o 
 -15   6   9       12.65       25.01     14.33 o 
 -14   6   9       18.18        7.21     12.66 o 
 -13   6   9      105.71       67.46     14.10 o 
 -12   6   9        0.06        5.28      9.03 o 
 -11   6   9     1043.48     1131.88     50.72 o 
 -10   6   9       10.95       29.38     10.13 o 
  -9   6   9      108.90      102.78     12.80 o 
  -8   6   9      103.64      101.08     12.09 o 
  -7   6   9      111.85      136.70     12.53 o 
  -6   6   9      228.58      225.69     14.55 o 
  -5   6   9       18.41       20.90      8.03 o 
  -4   6   9      199.18      223.11     13.06 o 
  -3   6   9      125.04      164.32      7.36 o 
  -2   6   9       11.38       22.20      4.62 o 
  -1   6   9       33.86       26.35      5.96 o 
   0   6   9       62.41       74.75      6.91 o 
   1   6   9       99.45       77.33      8.82 o 
   2   6   9      267.87      326.16     13.96 o 
   3   6   9      230.22      254.04     11.84 o 
   4   6   9      278.34      297.35     12.91 o 
   5   6   9      143.58      120.95     10.67 o 
   6   6   9       83.00      100.72      9.70 o 
   7   6   9       53.83       61.10      8.95 o 
   8   6   9       15.45        5.77      7.11 o 
   9   6   9       17.49       39.53      8.95 o 
  10   6   9        0.72        6.94     10.07 o 
  11   6   9        7.15       19.92     10.71 o 
  12   6   9        0.13       -6.87      9.23 o 
  13   6   9        9.69       -8.40     10.07 o 
  14   6   9        8.22       11.03     14.00 o 
  15   6   9        5.82        5.58     12.19 o 
  16   6   9       14.50       21.20     13.06 o 
 -17   7   9       17.71       -2.67     14.74 o 
 -16   7   9       23.27       11.08     14.74 o 
 -15   7   9       88.41       71.85     20.53 o 
 -14   7   9        0.84       -4.14     13.17 o 
 -13   7   9        8.09        8.06     12.66 o 
 -12   7   9        9.32       62.05     15.33 o 
 -11   7   9      131.19      146.57     22.44 o 
 -10   7   9       98.89      114.85     15.14 o 
  -9   7   9       29.38       22.12     11.20 o 
  -8   7   9      180.93      185.31     16.37 o 
  -7   7   9      257.76      257.32     16.99 o 
  -6   7   9        6.92       -2.24      8.81 o 
  -5   7   9        1.56       -2.95      9.09 o 
  -4   7   9       11.35       15.58      8.57 o 
  -3   7   9       69.43       59.59     10.45 o 
  -2   7   9      263.83      247.08     11.35 o 
  -1   7   9      100.72      131.54      8.77 o 
   0   7   9        1.33        2.69      5.62 o 
   1   7   9      215.31      217.61     11.62 o 
   2   7   9       91.10       90.99      9.03 o 
   3   7   9      104.66      116.99      9.94 o 
   4   7   9       75.93       63.03      8.41 o 
   5   7   9        3.95        0.10      6.79 o 
   6   7   9       16.30        8.39      7.50 o 
   7   7   9       55.94       54.60     10.99 o 
   8   7   9       43.81       35.15      8.59 o 
   9   7   9        5.46       -5.47     10.11 o 
  10   7   9        1.60      -13.22      8.82 o 
  11   7   9       27.04       27.26     11.57 o 
  12   7   9        1.06       -7.59     10.34 o 
  13   7   9        0.04       14.05     10.71 o 
  14   7   9       36.38       63.21     17.90 o 
  15   7   9       37.56       44.72     18.32 o 
 -16   8   9        0.17       25.80     18.83 o 
 -15   8   9        1.85        1.82     14.81 o 
 -14   8   9       11.56       21.76     15.08 o 
 -13   8   9       64.74       51.10     20.44 o 
 -12   8   9       10.08      -15.04     11.64 o 
 -11   8   9       59.84       32.92     13.37 o 
 -10   8   9       96.87       92.61     14.98 o 
  -9   8   9        2.72       -8.26     10.34 o 
  -8   8   9        3.46       -5.79     10.78 o 
  -7   8   9       40.21       44.54     14.40 o 
  -6   8   9       17.73       55.65     13.41 o 
  -5   8   9       46.86       27.99     12.60 o 
  -4   8   9      179.61      173.71     22.91 o 
  -3   8   9      499.37      455.10     24.25 o 
  -2   8   9      527.51      528.86     26.05 o 
  -1   8   9       69.92       61.11      8.53 o 
   0   8   9      571.42      554.03     17.92 o 
   1   8   9       55.20       65.59      9.03 o 
   2   8   9       10.09       37.21      8.41 o 
   3   8   9        9.09       11.24      7.32 o 
   4   8   9      107.69       89.47      9.70 o 
   5   8   9        8.13       -4.39      7.11 o 
   6   8   9        0.61       -1.29      8.45 o 
   7   8   9      303.57      315.38     20.15 o 
   8   8   9       82.93       87.71     13.66 o 
   9   8   9      534.28      569.25     33.38 o 
  10   8   9        9.87        3.79     10.34 o 
  11   8   9      162.03      129.73     21.61 o 
  12   8   9        1.43      -16.99     12.79 o 
  13   8   9       38.07       38.49     13.82 o 
  14   8   9        1.02        2.54     21.63 o 
 -15   9   9        6.06       12.24     18.83 o 
 -14   9   9        2.92      -10.85     15.39 o 
 -13   9   9        0.65      -15.87     25.45 o 
 -12   9   9        2.34       -9.58     14.59 o 
 -11   9   9       52.51       14.00     34.36 o 
 -10   9   9       12.89       -6.29     14.59 o 
  -9   9   9       38.13       14.70     15.90 o 
  -8   9   9      122.82      102.15     18.83 o 
  -7   9   9        0.00       21.63     26.72 o 
  -6   9   9      303.52      291.05     23.19 o 
  -5   9   9       35.55       60.78     15.22 o 
  -4   9   9      183.53      166.59     18.83 o 
  -3   9   9       17.43        6.85     11.59 o 
  -2   9   9      412.75      374.14     30.54 o 
  -1   9   9      184.91      206.64     25.45 o 
   0   9   9      183.44      229.15     24.62 o 
   1   9   9        0.99       10.57      7.90 o 
   2   9   9      145.56      150.12     11.84 o 
   3   9   9       26.48       39.57      9.18 o 
   4   9   9       39.83       42.57      9.22 o 
   5   9   9       47.75       38.45      9.70 o 
   6   9   9       10.30       -3.77     10.07 o 
   7   9   9       17.14       29.58     11.57 o 
   8   9   9       18.08       21.21     11.29 o 
   9   9   9        6.37       -0.61      9.70 o 
  10   9   9      187.48      197.61     20.18 o 
  11   9   9       63.39       80.41     15.14 o 
  12   9   9        7.88       26.52     16.47 o 
 -13  10   9        0.22      -12.05     17.02 o 
 -12  10   9       52.48       38.54     18.32 o 
 -11  10   9       13.30       30.18     18.32 o 
 -10  10   9        5.45       24.24     16.47 o 
  -9  10   9        1.84       21.16     16.47 o 
  -8  10   9       99.96      106.35     19.55 o 
  -7  10   9      339.32      355.45     69.99 o 
  -6  10   9      306.84      311.57     26.05 o 
  -5  10   9       16.12       -8.91     34.36 o 
  -4  10   9       22.36       13.23     13.41 o 
  -3  10   9      106.26       62.81     20.36 o 
  -2  10   9      499.75      478.17     27.85 o 
  -1  10   9        7.00       21.04     13.41 o 
   0  10   9     1263.03     1127.84     40.24 o 
   1  10   9      134.18      151.50     30.54 o 
   2  10   9       43.43       54.44     10.06 o 
   3  10   9       21.27       32.28     10.65 o 
   4  10   9        5.47       16.23     10.78 o 
   5  10   9       23.88       26.42     13.43 o 
   6  10   9        2.25       13.84     11.04 o 
   7  10   9       78.79       72.44     13.62 o 
   8  10   9        1.69       -3.05     11.04 o 
   9  10   9        0.81       17.45     12.53 o 
  10  10   9       54.82       64.72     16.03 o 
 -10  11   9        2.59      -10.45     16.47 o 
  -9  11   9       43.09       51.74     35.63 o 
  -8  11   9       11.79       25.96     17.73 o 
  -7  11   9       31.37       37.37     16.47 o 
  -6  11   9       76.83       67.33     19.55 o 
  -5  11   9       16.01       12.44     15.90 o 
  -4  11   9        5.79      -20.11     13.41 o 
  -3  11   9        0.73       -8.91     12.60 o 
  -2  11   9        0.06       10.18     13.41 o 
  -1  11   9       25.06       38.15     31.81 o 
   0  11   9       74.44       24.40     41.99 o 
   1  11   9        3.96      -16.54     16.54 o 
   2  11   9       47.86       64.70     17.02 o 
   3  11   9       13.12       14.32     14.06 o 
   4  11   9       10.18       11.50     11.04 o 
   5  11   9       34.31        8.95     11.71 o 
   6  11   9        7.98       21.19     14.80 o 
   7  11   9       18.12       10.00     12.53 o 
   8  11   9       15.79       19.35     13.06 o 
  -6  12   9        5.92        4.71     17.73 o 
  -5  12   9        4.05        3.11     15.03 o 
  -4  12   9        0.33        2.25     15.22 o 
  -3  12   9        0.89        7.07     16.54 o 
  -2  12   9        0.25      -13.20     14.06 o 
  -1  12   9        5.59      -20.11     13.41 o 
   0  12   9       39.58       32.41     17.02 o 
   1  12   9      113.81      132.34     30.54 o 
   2  12   9       74.69      101.80     27.99 o 
   3  12   9       31.47       83.98     27.99 o 
 -21   0  10       45.93       40.72     40.72 o 
 -20   0  10       64.10       61.08     40.72 o 
 -19   0  10        1.10      -43.26     30.54 o 
 -18   0  10       26.60       -5.09     27.99 o 
 -17   0  10        0.16       12.72     30.54 o 
 -16   0  10        8.61      -15.27     25.45 o 
 -15   0  10      178.74      206.16     33.09 o 
 -14   0  10      487.74      417.46     40.73 o 
 -13   0  10      975.78      999.08     29.66 o 
 -12   0  10      192.80      147.18     11.29 o 
 -11   0  10      380.55      371.45     13.62 o 
 -10   0  10      438.19      469.62     15.14 o 
  -9   0  10      337.10      369.80     12.09 o 
  -8   0  10      104.89      169.56      8.23 o 
  -7   0  10     1035.65     1029.30     19.94 o 
  -6   0  10       54.55       52.91      4.77 o 
  -5   0  10      589.50      604.31     15.22 o 
  -4   0  10        1.11       19.39     16.54 o 
  -3   0  10      169.93      144.18     15.27 o 
  -2   0  10     1863.74     1953.43     36.66 o 
  -1   0  10     2820.50     2582.76     61.25 o 
   0   0  10     3376.04     3074.26     71.49 o 
   1   0  10     3733.31     3560.11     84.28 o 
   2   0  10      516.33      465.94     22.91 o 
   3   0  10       19.10       12.72      7.63 o 
   4   0  10       49.76       43.27     10.18 o 
   5   0  10     5457.65     5214.46    122.63 o 
   6   0  10     1505.08     1556.51     53.50 o 
   7   0  10       90.23      109.44     17.82 o 
   8   0  10     2110.99     1898.27     66.25 o 
   9   0  10      140.20       86.53     20.36 o 
  10   0  10       13.59       33.08     17.81 o 
  11   0  10      461.82      473.46     38.18 o 
  12   0  10       55.11       76.35     22.90 o 
  13   0  10      121.89      142.52     25.45 o 
  14   0  10        0.92        2.54     15.27 o 
  15   0  10      441.31      498.89     43.27 o 
  16   0  10        2.46      -22.90     17.81 o 
  17   0  10        1.65        7.63     20.36 o 
  18   0  10       91.94      129.80     30.54 o 
 -21   1  10        0.04       49.83     27.85 o 
 -20   1  10        8.17       -0.57     24.24 o 
 -19   1  10       10.39      -15.27     21.59 o 
 -18   1  10        1.77       -4.14     21.37 o 
 -17   1  10      137.10       96.71     23.40 o 
 -16   1  10       15.45       -4.45     17.73 o 
 -15   1  10      155.79      134.60     21.60 o 
 -14   1  10       33.20       38.94      8.98 o 
 -13   1  10      497.75      574.44     18.27 o 
 -12   1  10       32.26       25.49      7.03 o 
 -11   1  10        2.47       -0.85      4.36 o 
 -10   1  10       95.17      123.31      6.07 o 
  -9   1  10      392.35      368.84     15.98 o 
  -8   1  10       44.51       37.05      4.55 o 
  -7   1  10      875.52      915.00     12.53 o 
  -6   1  10      922.52      952.41     13.50 o 
  -5   1  10     3518.07     3525.22     36.31 o 
  -4   1  10       27.86       23.40      3.61 o 
  -3   1  10      895.49      844.44     16.38 o 
  -2   1  10     6501.67     6178.29     75.55 o 
  -1   1  10     2115.44     2070.61     32.12 o 
   0   1  10      312.34      262.55     10.08 o 
   1   1  10     1977.28     1875.35     43.34 o 
   2   1  10     1626.67     1528.06     33.30 o 
   3   1  10       17.50       21.09      6.11 o 
   4   1  10       97.26      118.46     12.73 o 
   5   1  10     1639.93     1606.07     38.70 o 
   6   1  10      230.44      242.47     16.20 o 
   7   1  10      543.92      579.67     25.46 o 
   8   1  10      165.85      177.03     21.63 o 
   9   1  10     1410.63     1299.92     54.76 o 
  10   1  10     1262.65     1187.26     38.68 o 
  11   1  10      255.78      268.10     20.64 o 
  12   1  10      282.29      305.52     23.40 o 
  13   1  10       72.26       84.22     20.36 o 
  14   1  10        2.23       15.78     13.41 o 
  15   1  10       54.76       25.00     15.22 o 
  16   1  10       54.01       65.17     20.36 o 
  17   1  10       88.21      103.09     19.80 o 
  18   1  10        6.79        2.40     15.22 o 
 -20   2  10        3.53      -16.68     47.08 o 
 -19   2  10       67.91       36.24     26.05 o 
 -18   2  10        0.97        4.58     22.44 o 
 -17   2  10       58.86       76.94     23.19 o 
 -16   2  10        3.21       -4.52     11.34 o 
 -15   2  10      498.12      482.81     19.48 o 
 -14   2  10      259.05      271.50     16.16 o 
 -13   2  10       32.22       22.23      9.75 o 
 -12   2  10      408.79      364.19     18.79 o 
 -11   2  10      429.46      457.51     15.92 o 
 -10   2  10       31.65       32.92      6.31 o 
  -9   2  10       90.95       58.07      6.91 o 
  -8   2  10       53.44       45.90      6.17 o 
  -7   2  10      102.88      123.71      8.03 o 
  -6   2  10      156.53      170.12      6.84 o 
  -5   2  10      601.37      524.55     11.84 o 
  -4   2  10      169.16      210.41     10.29 o 
  -3   2  10      262.75      303.99      9.19 o 
  -2   2  10     4174.58     3988.08     45.64 o 
  -1   2  10      499.78      440.36     15.58 o 
   0   2  10      765.11      808.05     18.34 o 
   1   2  10      291.28      287.70     10.79 o 
   2   2  10        0.97       -1.09      3.70 o 
   3   2  10       30.29       28.72     14.00 o 
   4   2  10      654.73      639.78     22.45 o 
   5   2  10       67.16       49.66      9.00 o 
   6   2  10       95.22       83.51     11.59 o 
   7   2  10     1200.84     1192.10     35.08 o 
   8   2  10        6.31        4.52      7.95 o 
   9   2  10        0.38      -11.92      7.95 o 
  10   2  10        0.99       -0.69      9.78 o 
  11   2  10       51.33       75.21     14.40 o 
  12   2  10      111.70       95.05     19.09 o 
  13   2  10        8.46       -8.48     10.35 o 
  14   2  10      102.66      153.09     18.83 o 
  15   2  10       25.55       34.36     14.40 o 
  16   2  10        0.55      -12.39     14.00 o 
  17   2  10        8.68        8.98     15.22 o 
  18   2  10       43.97       61.69     18.83 o 
 -20   3  10        0.31      -33.66     22.44 o 
 -19   3  10       14.91       11.30     33.08 o 
 -18   3  10       31.75       28.19     23.19 o 
 -17   3  10       71.62       62.10     20.13 o 
 -16   3  10        0.04        8.33     11.27 o 
 -15   3  10      322.38      320.06     18.32 o 
 -14   3  10      809.82      759.83     23.80 o 
 -13   3  10       64.79       82.85     11.32 o 
 -12   3  10      266.52      263.34     32.33 o 
 -11   3  10      333.69      340.87     14.62 o 
 -10   3  10      289.12      265.32     12.47 o 
  -9   3  10       16.01       18.65      5.80 o 
  -8   3  10      136.83      153.31     17.54 o 
  -7   3  10      487.74      419.66     16.29 o 
  -6   3  10      147.88      148.01      9.23 o 
  -5   3  10      407.70      373.77     13.67 o 
  -4   3  10      114.74      123.90      8.23 o 
  -3   3  10     1544.51     1586.44     22.23 o 
  -2   3  10     1722.75     1686.33     24.07 o 
  -1   3  10      238.73      266.68      8.09 o 
   0   3  10      126.94      155.99      6.91 o 
   1   3  10      106.35       98.26      6.74 o 
   2   3  10      367.46      399.13     13.49 o 
   3   3  10      763.58      744.68     19.44 o 
   4   3  10        5.81        7.89      5.24 o 
   5   3  10        4.30       11.45      7.20 o 
   6   3  10       79.52       92.89     30.54 o 
   7   3  10       99.29       89.37     12.60 o 
   8   3  10      442.83      435.96     22.45 o 
   9   3  10      143.61      143.45     15.22 o 
  10   3  10      220.92      249.46     19.80 o 
  11   3  10        3.75       -1.91     19.09 o 
  12   3  10      394.42      392.25     24.25 o 
  13   3  10       17.95        6.36     12.60 o 
  14   3  10        2.27       11.54     17.81 o 
  15   3  10        2.15        7.63     14.40 o 
  16   3  10       67.26       93.75     18.00 o 
  17   3  10        9.42        2.40     15.22 o 
 -20   4  10        0.07       15.27     38.17 o 
 -19   4  10       20.22      -22.90     33.08 o 
 -18   4  10       18.70        0.86     16.59 o 
 -17   4  10       19.42      -11.98     12.86 o 
 -16   4  10        0.09        2.91     11.16 o 
 -15   4  10       69.01       61.83     21.67 o 
 -14   4  10       17.10       11.34      9.80 o 
 -13   4  10        6.50       -1.07      9.03 o 
 -12   4  10       20.04       23.27      8.77 o 
 -11   4  10       12.72       10.72      7.34 o 
 -10   4  10        0.98       -0.14      6.66 o 
  -9   4  10       44.09       53.71      9.66 o 
  -8   4  10      130.58      143.82     11.04 o 
  -7   4  10      350.58      362.94     15.85 o 
  -6   4  10      577.89      624.92     18.99 o 
  -5   4  10      223.33      274.65     21.66 o 
  -4   4  10     1127.44     1230.92     19.04 o 
  -3   4  10     3699.17     3940.06     46.48 o 
  -2   4  10      181.05      195.67      8.00 o 
  -1   4  10     4110.77     4142.21     49.46 o 
   0   4  10      601.43      580.74     12.96 o 
   1   4  10      528.52      569.39     14.50 o 
   2   4  10      289.95      283.50     12.40 o 
   3   4  10       90.11      101.59      7.47 o 
   4   4  10     1700.84     1719.31     29.43 o 
   5   4  10      190.63      194.75     10.46 o 
   6   4  10       18.49       24.46      6.17 o 
   7   4  10     1214.96     1268.10     32.35 o 
   8   4  10      349.81      341.12     14.87 o 
   9   4  10      123.74      132.44     15.62 o 
  10   4  10        2.37        8.48      8.82 o 
  11   4  10     1823.59     1690.53     40.96 o 
  12   4  10      343.49      271.98     22.44 o 
  13   4  10      103.43       85.43     16.20 o 
  14   4  10        0.23      -17.39     11.59 o 
  15   4  10      167.45      151.22     26.72 o 
  16   4  10       45.04       12.13     15.22 o 
  17   4  10       13.86       11.77     14.06 o 
 -19   5  10       15.90       25.38     14.95 o 
 -18   5  10       23.38       17.17     14.84 o 
 -17   5  10       42.56       25.79     14.95 o 
 -16   5  10        2.13       -8.87     15.30 o 
 -15   5  10        3.46       -8.20     15.06 o 
 -14   5  10        2.96      -13.13      9.58 o 
 -13   5  10        1.42        1.76      9.70 o 
 -12   5  10       73.57       80.08     12.10 o 
 -11   5  10      506.27      530.60     25.72 o 
 -10   5  10        0.93        4.02     10.65 o 
  -9   5  10      862.28      779.16     24.44 o 
  -8   5  10      209.65      236.61     14.31 o 
  -7   5  10       96.77      112.43     11.04 o 
  -6   5  10      552.64      566.00     35.80 o 
  -5   5  10        0.46        3.50      6.51 o 
  -4   5  10     2158.75     2066.33     29.53 o 
  -3   5  10      257.35      285.86     10.29 o 
  -2   5  10     1004.41     1013.01     18.59 o 
  -1   5  10     1573.36     1480.42     21.92 o 
   0   5  10     1946.37     2115.74     27.70 o 
   1   5  10     1515.21     1402.25     24.86 o 
   2   5  10       13.55        7.76      4.84 o 
   3   5  10     1972.02     1824.98     31.02 o 
   4   5  10      333.63      312.69     12.91 o 
   5   5  10     1599.70     1579.02     29.42 o 
   6   5  10       90.96      123.63     10.06 o 
   7   5  10      269.40      292.86     14.19 o 
   8   5  10       99.42      116.28     10.79 o 
   9   5  10      979.81      973.34     29.19 o 
  10   5  10      355.46      376.45     17.21 o 
  11   5  10       25.30       13.71      8.41 o 
  12   5  10      269.62      284.10     19.42 o 
  13   5  10       21.79       27.65     11.57 o 
  14   5  10      100.55       64.68     16.20 o 
  15   5  10       37.56       47.28     20.36 o 
  16   5  10       66.86       96.12     21.63 o 
 -18   6  10       21.57       13.47     14.95 o 
 -17   6  10        1.75        0.86     14.95 o 
 -16   6  10       38.17       69.20     16.71 o 
 -15   6  10       11.75       -8.98     12.77 o 
 -14   6  10      122.08      111.00     16.08 o 
 -13   6  10       35.10       34.13     10.82 o 
 -12   6  10       17.45       19.55     10.13 o 
 -11   6  10      690.21      743.40     24.15 o 
 -10   6  10      102.58       99.83     14.10 o 
  -9   6  10      187.71      224.09     27.02 o 
  -8   6  10      271.51      305.41     20.40 o 
  -7   6  10        8.37       16.85      8.23 o 
  -6   6  10      217.38      189.30     18.37 o 
  -5   6  10      436.07      412.83     18.09 o 
  -4   6  10      336.70      345.03     15.63 o 
  -3   6  10      179.82      181.15      8.40 o 
  -2   6  10      702.68      612.17     15.92 o 
  -1   6  10      296.42      310.16     12.15 o 
   0   6  10     1676.44     1494.93     26.15 o 
   1   6  10        0.08        0.86      5.51 o 
   2   6  10       39.25       44.99      9.55 o 
   3   6  10       67.57       89.18      8.20 o 
   4   6  10      916.01      969.73     22.65 o 
   5   6  10      107.28       94.01     10.97 o 
   6   6  10      783.83      755.08     20.86 o 
   7   6  10      189.42      235.50     13.13 o 
   8   6  10      171.26      137.19     11.55 o 
   9   6  10      296.17      239.34     22.78 o 
  10   6  10       37.32       31.54     10.71 o 
  11   6  10      236.27      226.54     17.86 o 
  12   6  10       72.03       60.97     13.66 o 
  13   6  10       19.44       34.39     13.06 o 
  14   6  10        1.36       -2.74     14.44 o 
  15   6  10        5.11       14.76     12.67 o 
 -17   7  10        0.35       -4.28     14.49 o 
 -16   7  10        8.64      -11.68     14.74 o 
 -15   7  10        0.13       -0.90     13.68 o 
 -14   7  10        2.85        3.00     12.94 o 
 -13   7  10        5.42      -10.34     12.57 o 
 -12   7  10     1028.58      976.62     34.38 o 
 -11   7  10       81.23       96.19     15.14 o 
 -10   7  10        6.63       25.86     24.09 o 
  -9   7  10      238.10      216.65     17.86 o 
  -8   7  10        6.36       10.53     13.11 o 
  -7   7  10        0.72       -7.95      9.77 o 
  -6   7  10      302.99      273.50     16.99 o 
  -5   7  10      593.92      604.66     32.72 o 
  -4   7  10      405.67      361.56     17.51 o 
  -3   7  10      748.97      756.66     28.64 o 
  -2   7  10        5.16        7.33      5.05 o 
  -1   7  10      138.24      142.62      9.03 o 
   0   7  10     1492.37     1591.38     34.30 o 
   1   7  10      158.84      142.64      9.81 o 
   2   7  10        0.03       -0.78      6.17 o 
   3   7  10      261.95      292.24     13.37 o 
   4   7  10      327.92      322.92     14.43 o 
   5   7  10       44.88       56.06     10.30 o 
   6   7  10      288.90      270.16     16.90 o 
   7   7  10       32.29       33.66      9.55 o 
   8   7  10      123.44       98.73      9.69 o 
   9   7  10        7.73       15.02     10.47 o 
  10   7  10       57.45       55.21     12.67 o 
  11   7  10        0.60       -4.81     10.07 o 
  12   7  10       68.73       75.92     14.55 o 
  13   7  10      150.15      163.66     17.95 o 
  14   7  10       64.74       57.19     15.50 o 
 -16   8  10        2.08      -12.85     14.49 o 
 -15   8  10       12.37       11.94     16.03 o 
 -14   8  10       19.68        5.89     14.52 o 
 -13   8  10        1.06        0.07     13.17 o 
 -12   8  10        2.96       -7.29     11.57 o 
 -11   8  10      132.97      133.07     17.22 o 
 -10   8  10        0.23       -4.50     12.09 o 
  -9   8  10       13.73       -2.45     11.29 o 
  -8   8  10      558.38      540.19     24.90 o 
  -7   8  10       23.31       26.50     10.78 o 
  -6   8  10       18.02       25.12     10.71 o 
  -5   8  10      244.85      233.06     19.80 o 
  -4   8  10      210.73      171.22     17.03 o 
  -3   8  10      148.29      138.23     15.22 o 
  -2   8  10      290.80      232.52     18.83 o 
  -1   8  10       38.07       48.66     14.47 o 
   0   8  10       58.40       33.69      8.41 o 
   1   8  10      806.42      757.05     21.08 o 
   2   8  10      365.22      340.88     15.80 o 
   3   8  10        6.23        4.87      7.47 o 
   4   8  10      235.58      201.57     13.13 o 
   5   8  10      499.50      492.92     18.55 o 
   6   8  10      104.14      117.63     18.16 o 
   7   8  10       45.49       57.79     16.62 o 
   8   8  10       19.28        1.91      9.23 o 
   9   8  10      122.80       95.63     14.55 o 
  10   8  10       19.52       15.49     11.98 o 
  11   8  10       48.67       54.26     13.82 o 
  12   8  10       57.38       72.45     20.08 o 
  13   8  10       36.55       28.69     14.55 o 
 -14   9  10        5.67        3.88     16.47 o 
 -13   9  10        7.47        3.18     19.09 o 
 -12   9  10       58.43       62.90     18.32 o 
 -11   9  10       16.68        5.94     15.90 o 
 -10   9  10      122.45       80.63     17.73 o 
  -9   9  10       23.34       12.13     15.22 o 
  -8   9  10      329.18      261.64     23.40 o 
  -7   9  10       14.57       27.25     15.22 o 
  -6   9  10     1327.76     1451.32    105.67 o 
  -5   9  10      161.69      161.90     25.45 o 
  -4   9  10      187.92      217.22     20.64 o 
  -3   9  10      273.38      331.84     24.25 o 
  -2   9  10      353.48      349.61     24.25 o 
  -1   9  10       86.19       96.58     15.22 o 
   0   9  10      486.03      460.28     21.52 o 
   1   9  10       33.76       41.02     10.29 o 
   2   9  10       17.97       19.27      8.64 o 
   3   9  10     1386.34     1387.45     30.62 o 
   4   9  10       30.66       48.83      9.94 o 
   5   9  10      267.06      270.24     20.94 o 
   6   9  10        6.23       -3.01      9.54 o 
   7   9  10       25.44       21.98     11.20 o 
   8   9  10        9.13       20.11     12.06 o 
   9   9  10      222.65      240.63     26.07 o 
  10   9  10       26.57       37.48     13.06 o 
  11   9  10      106.04      109.83     16.37 o 
  12   9  10        7.82       -8.32     13.63 o 
 -12  10  10        1.79      -15.94     16.47 o 
 -11  10  10        1.50        4.02     16.47 o 
 -10  10  10        2.76      -11.38     14.59 o 
  -9  10  10        1.72       -2.83     15.90 o 
  -8  10  10        8.28       16.17     15.27 o 
  -7  10  10      185.01      139.60     21.37 o 
  -6  10  10       58.98       58.04     24.18 o 
  -5  10  10       72.72       68.35     17.03 o 
  -4  10  10       33.43       14.00     16.54 o 
  -3  10  10        9.71       18.83     13.41 o 
  -2  10  10      338.15      310.98     24.25 o 
  -1  10  10      207.27      203.51     33.09 o 
   0  10  10      334.33      348.36     25.00 o 
   1  10  10       44.70       32.92     13.41 o 
   2  10  10      268.65      302.81     19.82 o 
   3  10  10      258.07      279.63     17.63 o 
   4  10  10        0.08        7.40     11.20 o 
   5  10  10       70.78       61.07     18.00 o 
   6  10  10        0.65        7.43     11.04 o 
   7  10  10       15.03       41.88     13.06 o 
   8  10  10        9.15       13.49     11.86 o 
   9  10  10       58.91       49.14     14.55 o 
  10  10  10        0.35       -2.33     16.15 o 
 -10  11  10        3.98      -11.45     17.73 o 
  -9  11  10       51.85       56.65     20.17 o 
  -8  11  10        0.11       -2.54     15.90 o 
  -7  11  10       17.00        5.09     21.63 o 
  -6  11  10       73.66       76.35     19.80 o 
  -5  11  10        7.06        4.45     14.06 o 
  -4  11  10        0.69       -2.54     14.40 o 
  -3  11  10        2.59      -19.09     12.72 o 
  -2  11  10        0.83       -9.45     12.72 o 
  -1  11  10       54.52       40.24     38.17 o 
   0  11  10       47.51       38.62     15.22 o 
   1  11  10       14.00        5.09     12.72 o 
   2  11  10        4.19       35.78     19.09 o 
   3  11  10       24.00       12.72     20.36 o 
   4  11  10        3.91       21.11     15.22 o 
   5  11  10       83.03       87.47     19.58 o 
   6  11  10        7.57        4.87     11.86 o 
   7  11  10        5.13        6.86     11.98 o 
  -5  12  10        2.40        8.20     27.99 o 
  -4  12  10       35.76       58.86     40.72 o 
  -3  12  10        0.17        0.99     24.18 o 
  -2  12  10        1.44       -2.10     15.22 o 
  -1  12  10        3.08      -22.90     15.27 o 
   0  12  10        0.73       -8.91     19.09 o 
   1  12  10       43.30       43.26     25.45 o 
   2  12  10       16.73       25.45     22.90 o 
 -21   1  11      185.55      206.28     35.99 o 
 -20   1  11        6.58        2.54     25.19 o 
 -19   1  11       48.47        3.30     24.24 o 
 -18   1  11       42.97       -3.82     21.59 o 
 -17   1  11       44.75       21.47     20.64 o 
 -16   1  11       19.69      -20.36     25.45 o 
 -15   1  11      239.70      240.35     25.00 o 
 -14   1  11      383.62      372.11     18.52 o 
 -13   1  11      256.72      275.72     14.08 o 
 -12   1  11      312.78      325.63     14.13 o 
 -11   1  11        6.87        2.18      5.29 o 
 -10   1  11      385.44      348.83      9.04 o 
  -9   1  11      980.64      964.50     15.75 o 
  -8   1  11       12.54       19.08      3.25 o 
  -7   1  11       38.39       47.56      4.86 o 
  -6   1  11      124.80      114.34      5.58 o 
  -5   1  11     2182.83     2110.83     24.41 o 
  -4   1  11      713.61      826.30     12.97 o 
  -3   1  11      426.91      420.70     11.57 o 
  -2   1  11        3.96        4.73      3.70 o 
  -1   1  11      631.92      640.14     15.34 o 
   0   1  11       57.63       48.37      7.20 o 
   1   1  11      153.13      162.92      9.23 o 
   2   1  11      270.49      357.01     15.22 o 
   3   1  11      369.54      383.33     16.20 o 
   4   1  11     3933.18     3967.08     69.46 o 
   5   1  11      301.44      318.26     18.00 o 
   6   1  11      174.30      206.66     16.20 o 
   7   1  11       60.76       84.30     12.60 o 
   8   1  11       50.21       70.68     21.63 o 
   9   1  11     1676.44     1553.10     44.10 o 
  10   1  11     1034.28     1084.25     80.21 o 
  11   1  11      534.53      501.53     33.09 o 
  12   1  11       62.05       58.24     15.22 o 
  13   1  11        0.91       -0.64     11.45 o 
  14   1  11       20.96        2.38     13.41 o 
  15   1  11       11.69       -1.19     13.41 o 
  16   1  11      226.12      236.70     24.25 o 
  17   1  11      321.67      315.79     28.80 o 
 -20   2  11        0.07      -28.81     22.44 o 
 -19   2  11       69.94       17.06     24.24 o 
 -18   2  11      236.88      228.35     30.44 o 
 -17   2  11      153.66      123.64     23.19 o 
 -16   2  11       39.27       36.72     27.99 o 
 -15   2  11     1228.36     1293.22     30.89 o 
 -14   2  11       17.06        5.67      8.93 o 
 -13   2  11     1193.78     1126.18     25.77 o 
 -12   2  11        6.51        3.14     10.29 o 
 -11   2  11     3191.03     3059.41     51.88 o 
 -10   2  11      167.92      172.53     10.13 o 
  -9   2  11      206.96      190.51      9.37 o 
  -8   2  11      478.24      427.34      9.88 o 
  -7   2  11     1220.79     1281.50     39.34 o 
  -6   2  11      103.66      100.94      8.82 o 
  -5   2  11      692.92      627.03     14.15 o 
  -4   2  11      321.84      262.33      9.19 o 
  -3   2  11     5541.95     5303.82     58.90 o 
  -2   2  11     6742.10     6616.63     81.31 o 
  -1   2  11       36.74       46.29      5.51 o 
   0   2  11      822.27      839.51     18.74 o 
   1   2  11        1.66       -1.09      6.86 o 
   2   2  11       44.14       50.79      6.74 o 
   3   2  11      112.42      122.20     31.81 o 
   4   2  11     2450.21     2542.15    107.07 o 
   5   2  11        1.86        3.82      7.20 o 
   6   2  11      521.85      534.21     23.40 o 
   7   2  11     2368.69     2316.31     73.90 o 
   8   2  11      131.23      127.31     14.40 o 
   9   2  11       43.37       35.63     12.60 o 
  10   2  11      995.67      997.54     35.07 o 
  11   2  11      124.71      143.41     17.03 o 
  12   2  11        0.11        6.36     12.60 o 
  13   2  11      118.98       98.17     29.27 o 
  14   2  11      464.10      544.58     31.46 o 
  15   2  11      255.76      347.06     26.05 o 
  16   2  11        1.61        8.75     21.63 o 
  17   2  11        7.62        8.20     40.72 o 
 -20   3  11       31.32       31.36     27.85 o 
 -19   3  11        1.20      -18.56     21.37 o 
 -18   3  11       51.91      117.08     25.68 o 
 -17   3  11      337.01      306.10     31.15 o 
 -16   3  11     1130.70     1134.46     30.30 o 
 -15   3  11        1.05       13.64     11.49 o 
 -14   3  11       42.00       43.26     10.82 o 
 -13   3  11     1384.30     1314.79     29.88 o 
 -12   3  11     1486.75     1431.55     30.16 o 
 -11   3  11      255.18      267.88     13.13 o 
 -10   3  11       59.93       55.61      7.63 o 
  -9   3  11        1.22        6.86      5.05 o 
  -8   3  11       25.27       25.16      6.27 o 
  -7   3  11      618.88      642.27     18.47 o 
  -6   3  11      790.09      668.80     14.38 o 
  -5   3  11     1770.57     1688.18     31.23 o 
  -4   3  11     5222.07     5060.01     56.40 o 
  -3   3  11     2056.62     2175.68     29.29 o 
  -2   3  11       94.40       86.47      5.44 o 
  -1   3  11       55.39       61.95      5.05 o 
   0   3  11      249.17      241.72     11.39 o 
   1   3  11        9.22        6.79      4.41 o 
   2   3  11      853.59      886.59     21.32 o 
   3   3  11      145.56      124.91      8.95 o 
   4   3  11      311.97      269.07     12.68 o 
   5   3  11      735.47      637.27     28.01 o 
   6   3  11      134.23      158.91     13.41 o 
   7   3  11      285.85      286.97     18.83 o 
   8   3  11       30.58       21.29      9.78 o 
   9   3  11      384.87      316.33     20.64 o 
  10   3  11      403.62      409.64     24.25 o 
  11   3  11      436.26      470.34     26.05 o 
  12   3  11       79.80       68.43     14.40 o 
  13   3  11       84.67      101.83     16.20 o 
  14   3  11       66.98      101.11     29.27 o 
  15   3  11        2.79      -12.00     12.72 o 
  16   3  11       20.06       39.59     21.63 o 
  17   3  11       39.73       85.53     19.80 o 
 -20   4  11        2.58       -5.09     35.63 o 
 -19   4  11        0.27       30.54     38.17 o 
 -18   4  11      272.52      239.09     19.84 o 
 -17   4  11      255.57      202.81     16.90 o 
 -16   4  11      326.31      364.32     21.31 o 
 -15   4  11       18.44       -0.98     10.37 o 
 -14   4  11      275.54      271.81     19.84 o 
 -13   4  11      178.45      198.13     13.70 o 
 -12   4  11      230.12      230.98     18.92 o 
 -11   4  11       26.31       41.53      8.68 o 
 -10   4  11      707.39      713.82     20.41 o 
  -9   4  11       21.43       19.96      8.03 o 
  -8   4  11      697.16      732.75     31.92 o 
  -7   4  11     1098.88     1056.22     25.87 o 
  -6   4  11      217.26      235.44     12.19 o 
  -5   4  11      797.73      815.51     21.04 o 
  -4   4  11      322.15      269.08     12.86 o 
  -3   4  11      611.87      508.72     15.80 o 
  -2   4  11     5094.12     5095.86     58.35 o 
  -1   4  11      829.71      764.62     15.45 o 
   0   4  11        0.95        2.36      4.32 o 
   1   4  11     1417.28     1358.32     22.05 o 
   2   4  11      727.62      680.34     18.74 o 
   3   4  11     1385.80     1193.13     48.37 o 
   4   4  11      389.38      396.90     14.20 o 
   5   4  11     1820.22     1799.58     32.30 o 
   6   4  11      290.38      260.85     12.63 o 
   7   4  11      191.28      154.92     10.99 o 
   8   4  11       22.49       17.65      8.57 o 
   9   4  11      479.45      477.71     20.47 o 
  10   4  11      750.99      683.59     42.01 o 
  11   4  11      370.93      344.29     24.25 o 
  12   4  11       13.99       10.96     11.59 o 
  13   4  11        3.39        7.63     12.72 o 
  14   4  11        6.20       -8.22     11.59 o 
  15   4  11       16.45       13.32     15.22 o 
  16   4  11       25.90       50.90     18.00 o 
 -19   5  11       30.42        8.73     20.05 o 
 -18   5  11        5.51       28.28     14.95 o 
 -17   5  11       90.82       91.81     23.44 o 
 -16   5  11       84.74       58.54     14.33 o 
 -15   5  11      204.98      197.56     15.92 o 
 -14   5  11       20.42       10.06     20.54 o 
 -13   5  11     1755.65     1732.66     37.26 o 
 -12   5  11      520.05      537.27     21.12 o 
 -11   5  11       12.12        6.71      8.68 o 
 -10   5  11      249.54      273.28     28.93 o 
  -9   5  11       30.03       30.54     10.80 o 
  -8   5  11       38.92       31.25      8.57 o 
  -7   5  11      321.79      294.30     15.51 o 
  -6   5  11      325.07      368.16     20.62 o 
  -5   5  11      863.83      850.81     25.12 o 
  -4   5  11      301.70      300.56     14.15 o 
  -3   5  11        0.01       14.87      5.88 o 
  -2   5  11     1198.60     1281.82     21.95 o 
  -1   5  11     2161.93     2198.55     43.96 o 
   0   5  11      559.45      583.52     15.28 o 
   1   5  11      604.81      649.91     22.42 o 
   2   5  11      354.65      374.23     13.14 o 
   3   5  11      329.12      334.27     14.57 o 
   4   5  11       37.73       44.91      7.25 o 
   5   5  11        0.50        7.04      5.96 o 
   6   5  11       80.98      106.98     10.26 o 
   7   5  11     1695.42     1699.19     38.50 o 
   8   5  11      113.96      108.01     14.65 o 
   9   5  11      115.06      103.59     12.49 o 
  10   5  11       37.73       47.78      9.48 o 
  11   5  11      408.14      383.30     18.29 o 
  12   5  11        0.28       -5.68     11.59 o 
  13   5  11       41.32       30.39     15.22 o 
  14   5  11        1.21       19.09     14.40 o 
  15   5  11       34.77       40.15     27.99 o 
  16   5  11        1.47       16.40     24.18 o 
 -18   6  11       18.75       14.11     15.48 o 
 -17   6  11       21.29        4.35     14.52 o 
 -16   6  11       68.52       52.51     15.27 o 
 -15   6  11        0.34      -13.20     12.28 o 
 -14   6  11        0.66       -0.45     11.57 o 
 -13   6  11      309.83      300.38     33.06 o 
 -12   6  11      329.21      356.07     18.12 o 
 -11   6  11     1922.97     1781.82     37.09 o 
 -10   6  11      509.71      447.94     22.32 o 
  -9   6  11      779.86      772.93     27.12 o 
  -8   6  11     2311.18     2313.37     54.64 o 
  -7   6  11     1216.84     1060.59     46.52 o 
  -6   6  11     1413.92     1484.53     34.17 o 
  -5   6  11       90.71       73.59     10.75 o 
  -4   6  11      555.96      491.26     18.58 o 
  -3   6  11      390.82      301.39     20.76 o 
  -2   6  11       86.79      112.73      7.63 o 
  -1   6  11       55.33       57.57      6.40 o 
   0   6  11       88.62      125.32     12.12 o 
   1   6  11      672.80      724.56     18.12 o 
   2   6  11      982.85      890.82     20.72 o 
   3   6  11     1062.42     1016.37     27.68 o 
   4   6  11       53.12       76.82      8.64 o 
   5   6  11      183.58      237.83     12.91 o 
   6   6  11       51.88       33.18      7.90 o 
   7   6  11      105.95       98.29      9.67 o 
   8   6  11        1.34        0.38      8.82 o 
   9   6  11       69.94       78.44     10.76 o 
  10   6  11       87.63      105.50     12.04 o 
  11   6  11        2.46       -5.16     10.07 o 
  12   6  11        0.34        8.44     10.07 o 
  13   6  11        1.38       -5.42     12.08 o 
  14   6  11        5.14      -20.87     21.63 o 
  15   6  11        3.73       -8.23     17.81 o 
 -17   7  11      118.39      110.38     30.82 o 
 -16   7  11      236.33      297.63     28.23 o 
 -15   7  11       12.05        8.26     13.68 o 
 -14   7  11        0.75      -12.98     12.57 o 
 -13   7  11      212.84      259.50     21.65 o 
 -12   7  11      351.88      362.87     33.94 o 
 -11   7  11        0.29       -0.47     10.65 o 
 -10   7  11     1676.21     1707.71     50.75 o 
  -9   7  11        0.07       -0.43     15.70 o 
  -8   7  11      734.69      637.97     24.84 o 
  -7   7  11     1289.32     1139.62     41.73 o 
  -6   7  11       11.32       16.20     10.42 o 
  -5   7  11      940.48     1032.67     38.16 o 
  -4   7  11      287.23      308.00     19.80 o 
  -3   7  11     1246.53     1293.75     80.21 o 
  -2   7  11      874.81      953.44     25.86 o 
  -1   7  11       59.47       40.36      6.66 o 
   0   7  11      324.20      334.34     13.91 o 
   1   7  11      828.84      746.97     28.30 o 
   2   7  11      545.01      616.47     18.98 o 
   3   7  11      371.13      442.08     17.63 o 
   4   7  11       35.49       43.45      8.20 o 
   5   7  11      538.86      456.94     16.87 o 
   6   7  11      417.03      483.91     18.37 o 
   7   7  11      148.88      175.04     15.80 o 
   8   7  11       61.94       65.15     10.53 o 
   9   7  11        7.52       26.58     11.57 o 
  10   7  11        5.81        8.51     14.79 o 
  11   7  11       11.79        1.87     10.34 o 
  12   7  11       69.51       73.67     14.19 o 
  13   7  11       13.76       19.95     12.67 o 
  14   7  11       21.94       31.43     16.41 o 
 -16   8  11       43.53       55.51     17.62 o 
 -15   8  11      160.28      188.52     21.65 o 
 -14   8  11      301.95      358.39     25.68 o 
 -13   8  11       18.06       34.19     15.33 o 
 -12   8  11       32.06       66.51     23.31 o 
 -11   8  11        5.41       13.41     14.23 o 
 -10   8  11      426.89      437.24     24.14 o 
  -9   8  11      534.10      497.15     35.82 o 
  -8   8  11      507.27      487.92     23.42 o 
  -7   8  11        4.45       -4.68     11.04 o 
  -6   8  11      396.41      423.90     25.20 o 
  -5   8  11       45.99       50.39     13.41 o 
  -4   8  11      257.05      265.58     19.80 o 
  -3   8  11        5.87        5.09      9.00 o 
  -2   8  11      180.68      187.95     17.03 o 
  -1   8  11       77.51       60.28     10.71 o 
   0   8  11      755.09      824.04     26.38 o 
   1   8  11      241.39      238.86     13.32 o 
   2   8  11      404.70      416.29     16.63 o 
   3   8  11       11.49       16.43      7.47 o 
   4   8  11      212.53      220.53     17.01 o 
   5   8  11      534.27      549.23     19.79 o 
   6   8  11      323.35      313.41     16.18 o 
   7   8  11       59.97       42.58      9.70 o 
   8   8  11       85.98       92.88     13.82 o 
   9   8  11       15.32       12.03     11.20 o 
  10   8  11       17.23       28.09     12.19 o 
  11   8  11        1.14       14.04     12.31 o 
  12   8  11       21.08       13.92     12.31 o 
  13   8  11        2.58       -7.82     13.24 o 
 -14   9  11       16.46       33.47     17.73 o 
 -13   9  11        0.00       -1.50     17.81 o 
 -12   9  11       16.00       -3.44     14.59 o 
 -11   9  11        3.76        9.61     15.90 o 
 -10   9  11       45.31       47.60     31.81 o 
  -9   9  11       95.79       63.12     17.73 o 
  -8   9  11       11.81       12.87     15.22 o 
  -7   9  11      173.21      139.78     18.83 o 
  -6   9  11      234.69      205.78     20.64 o 
  -5   9  11      524.79      534.91     29.66 o 
  -4   9  11      446.23      406.88     26.82 o 
  -3   9  11       97.55      114.97     17.03 o 
  -2   9  11      308.11      266.68     20.64 o 
  -1   9  11       36.15       13.06     33.08 o 
   0   9  11      321.58      331.97     23.19 o 
   1   9  11      137.34      121.12     14.02 o 
   2   9  11      256.77      292.06     15.80 o 
   3   9  11       11.51       22.69      9.03 o 
   4   9  11       26.30       13.73      8.41 o 
   5   9  11        0.92       -2.07      7.90 o 
   6   9  11        2.90        2.54     10.07 o 
   7   9  11       91.42       85.68     14.02 o 
   8   9  11        0.01      -15.43     10.29 o 
   9   9  11       13.92        3.09     14.52 o 
  10   9  11       62.53       92.13     15.50 o 
  11   9  11       65.52       91.80     16.47 o 
 -12  10  11       39.73       61.29     21.37 o 
 -11  10  11        0.45        3.21     17.02 o 
 -10  10  11        3.17        0.40     21.63 o 
  -9  10  11        1.19      -12.72     20.36 o 
  -8  10  11        0.91       17.55     19.09 o 
  -7  10  11       49.47       59.04     17.73 o 
  -6  10  11       19.91       52.60     26.72 o 
  -5  10  11       13.92       14.00     14.40 o 
  -4  10  11       22.92        7.97     13.41 o 
  -3  10  11       14.49        8.31     13.41 o 
  -2  10  11      190.04      185.57     19.55 o 
  -1  10  11       10.96      -11.94     22.90 o 
   0  10  11        0.00       -1.17     11.59 o 
   1  10  11        3.17       17.14     13.41 o 
   2  10  11       10.97       16.04     10.71 o 
   3  10  11        1.89        4.07     10.47 o 
   4  10  11      201.76      192.88     14.22 o 
   5  10  11        0.07       12.02     11.57 o 
   6  10  11       42.41       31.76     12.67 o 
   7  10  11       53.57       60.46     14.55 o 
   8  10  11       10.56        9.14     11.86 o 
   9  10  11        0.13       -7.99     10.33 o 
  -9  11  11        7.67        3.56     16.94 o 
  -8  11  11       23.70        8.04     31.81 o 
  -7  11  11       44.82       21.16     16.47 o 
  -6  11  11       14.38       63.50     18.83 o 
  -5  11  11       32.35       21.63     16.54 o 
  -4  11  11        9.52        9.50     13.41 o 
  -3  11  11        1.71        5.57     14.06 o 
  -2  11  11       23.50       10.63     15.22 o 
  -1  11  11        0.13        0.68     13.41 o 
   0  11  11        1.73        3.82     14.40 o 
   1  11  11       24.67       10.82     15.27 o 
   2  11  11      241.49      275.52     39.45 o 
   3  11  11        2.35        0.00     17.81 o 
   4  11  11      103.93       92.42     25.45 o 
   5  11  11       19.36       45.14     20.36 o 
   6  11  11       13.89       10.62     11.98 o 
  -4  12  11        3.92       14.20     17.02 o 
  -3  12  11        9.83       14.47     17.02 o 
  -2  12  11        5.25       -6.44     15.22 o 
  -1  12  11        2.61      -12.72     14.40 o 
   0  12  11        3.54        2.40     15.22 o 
   1  12  11        2.05        2.54     14.40 o 
 -20   0  12        0.00       10.18     35.63 o 
 -19   0  12        7.40       -7.63     27.99 o 
 -18   0  12      228.79      223.97     43.27 o 
 -17   0  12       31.46       45.81     30.54 o 
 -16   0  12      342.93      399.61     43.27 o 
 -15   0  12       84.63       45.81     25.45 o 
 -14   0  12     2882.48     2841.35    101.93 o 
 -13   0  12      106.83       86.53     22.91 o 
 -12   0  12     2487.38     2515.05     89.19 o 
 -11   0  12       39.48       43.09      7.26 o 
 -10   0  12     2778.13     3110.59     46.47 o 
  -9   0  12     2988.37     3038.38     47.30 o 
  -8   0  12     3268.15     3607.99     50.47 o 
  -7   0  12     2732.27     3035.56     43.88 o 
  -6   0  12     2808.03     2932.93     54.75 o 
  -5   0  12     8807.75     8990.96    130.11 o 
  -4   0  12     3865.02     4094.96     72.76 o 
  -3   0  12    19940.91    20286.24    279.40 o 
  -2   0  12        2.46       22.54      6.11 o 
  -1   0  12     1899.38     1794.49     50.98 o 
   0   0  12     6332.47     6579.61    140.70 o 
   1   0  12      628.91      682.38     30.55 o 
   2   0  12       82.37      139.98     15.27 o 
   3   0  12     1826.01     1585.03     53.51 o 
   4   0  12     5055.81     5015.42    120.02 o 
   5   0  12    32198.60    31414.24    599.88 o 
   6   0  12     2599.38     2584.59     79.02 o 
   7   0  12      366.49      397.09     30.55 o 
   8   0  12      102.84      109.44     20.36 o 
   9   0  12     9786.07     9692.60    219.94 o 
  10   0  12      196.78      119.62     22.91 o 
  11   0  12       66.76       40.72     20.36 o 
  12   0  12       44.45       61.08     22.90 o 
  13   0  12       92.47       38.18     20.36 o 
  14   0  12      331.22      363.97     38.18 o 
  15   0  12       11.12      -20.36     17.81 o 
  16   0  12       22.16       25.45     22.90 o 
  17   0  12       81.03      109.44     30.54 o 
 -20   1  12        8.58       24.18     26.99 o 
 -19   1  12       30.25      -17.41     22.44 o 
 -18   1  12       14.50       49.20     21.37 o 
 -17   1  12       17.19       24.01     20.64 o 
 -16   1  12      201.86      215.22     38.18 o 
 -15   1  12      290.66      310.37     26.05 o 
 -14   1  12      817.15      856.88     38.67 o 
 -13   1  12      934.31     1059.50     25.72 o 
 -12   1  12      417.54      438.42     15.26 o 
 -11   1  12      141.09      151.60      9.43 o 
 -10   1  12     3339.82     3457.76     79.58 o 
  -9   1  12      186.24      186.10      6.51 o 
  -8   1  12       36.22       34.76      3.69 o 
  -7   1  12       46.10       63.66      4.20 o 
  -6   1  12     9326.33     9682.12     89.68 o 
  -5   1  12     2962.80     2910.05     32.67 o 
  -4   1  12     6904.94     7139.54     75.23 o 
  -3   1  12     5734.30     5794.70     72.46 o 
  -2   1  12    18449.54    18923.77    212.37 o 
  -1   1  12     4881.47     5050.51     66.48 o 
   0   1  12      820.35      736.29     24.69 o 
   1   1  12     4211.40     3998.68    102.13 o 
   2   1  12     1252.42     1477.02     35.09 o 
   3   1  12      383.45      389.75     18.00 o 
   4   1  12      759.86      796.97     35.65 o 
   5   1  12      134.64      111.48     12.73 o 
   6   1  12      313.58      357.48     29.27 o 
   7   1  12      817.39      749.26     36.92 o 
   8   1  12      179.80      164.25     16.20 o 
   9   1  12      458.03      501.65     26.05 o 
  10   1  12     2651.08     2736.64    108.29 o 
  11   1  12      137.87      158.13     39.45 o 
  12   1  12      260.56      316.55     55.99 o 
  13   1  12      114.08      106.00     18.00 o 
  14   1  12       15.07       20.36     14.40 o 
  15   1  12       62.45       58.80     17.03 o 
  16   1  12       15.38       40.32     17.02 o 
  17   1  12       34.45       52.17     18.00 o 
 -20   2  12        4.21       -4.24     24.24 o 
 -19   2  12       47.11       25.45     33.08 o 
 -18   2  12      123.59       70.13     24.24 o 
 -17   2  12      201.26      223.73     28.63 o 
 -16   2  12       10.42       11.68     26.72 o 
 -15   2  12      158.50      154.73     23.52 o 
 -14   2  12     1256.20     1380.67     38.96 o 
 -13   2  12      217.32      218.80     27.55 o 
 -12   2  12     1249.90     1203.84     26.47 o 
 -11   2  12      336.18      326.45     17.27 o 
 -10   2  12     1153.80     1132.41     23.12 o 
  -9   2  12        2.10       -5.61      3.74 o 
  -8   2  12      683.30      805.18     15.87 o 
  -7   2  12     1040.49     1151.75     24.82 o 
  -6   2  12       28.55       21.37      4.66 o 
  -5   2  12      100.08      167.05     15.53 o 
  -4   2  12     2176.79     2358.77     30.81 o 
  -3   2  12        1.35        4.24      3.33 o 
  -2   2  12      487.02      504.05     14.20 o 
  -1   2  12     2835.10     2974.39     44.19 o 
   0   2  12     6375.96     6206.09     80.38 o 
   1   2  12      186.86      179.82     10.08 o 
   2   2  12      536.55      592.40     17.52 o 
   3   2  12     3729.52     3765.84     91.85 o 
   4   2  12      206.66      210.61     14.40 o 
   5   2  12      122.41       95.09     17.82 o 
   6   2  12      173.33      228.17     42.00 o 
   7   2  12        6.10        5.09     12.72 o 
   8   2  12        0.63        0.00      9.00 o 
   9   2  12       38.24       39.49     24.18 o 
  10   2  12        4.13        8.42     11.59 o 
  11   2  12      656.32      704.71     32.40 o 
  12   2  12       97.34      126.46     22.91 o 
  13   2  12        5.74       -8.03     21.63 o 
  14   2  12       92.26      139.28     19.80 o 
  15   2  12       17.22        3.56     15.27 o 
  16   2  12        3.26        6.04     14.06 o 
  17   2  12        9.90       30.27     29.27 o 
 -20   3  12       41.83       20.53     55.99 o 
 -19   3  12        0.05      -31.06     20.71 o 
 -18   3  12       72.97       85.40     23.85 o 
 -17   3  12       24.71        2.89     18.83 o 
 -16   3  12      318.49      394.64     20.09 o 
 -15   3  12      294.64      313.66     17.68 o 
 -14   3  12       94.50      122.19     13.32 o 
 -13   3  12        0.36       -1.81      8.03 o 
 -12   3  12     1711.92     1825.59     34.52 o 
 -11   3  12        1.75        0.46      6.31 o 
 -10   3  12       55.25       42.00      9.55 o 
  -9   3  12      104.50      128.17     11.02 o 
  -8   3  12      135.43      159.21     10.71 o 
  -7   3  12     2387.04     2372.27     40.86 o 
  -6   3  12      599.31      528.11     12.88 o 
  -5   3  12     4729.35     4575.83     64.72 o 
  -4   3  12     4605.85     4728.72     89.31 o 
  -3   3  12      108.97      117.38     15.52 o 
  -2   3  12        4.39       24.09      6.61 o 
  -1   3  12     3190.62     3308.92     44.18 o 
   0   3  12     1464.37     1336.53     26.59 o 
   1   3  12      874.70      815.35     20.24 o 
   2   3  12       57.96       55.48     12.48 o 
   3   3  12      418.15      455.66     16.47 o 
   4   3  12       88.86       85.11      8.82 o 
   5   3  12     1411.96     1408.94     37.69 o 
   6   3  12       15.86       10.46      7.95 o 
   7   3  12      153.75      153.05     15.22 o 
   8   3  12        0.03       -6.36      9.00 o 
   9   3  12       43.50       49.20     12.72 o 
  10   3  12      104.21       86.47     15.22 o 
  11   3  12       10.70       18.01     14.00 o 
  12   3  12        4.36       16.44     11.45 o 
  13   3  12       36.30       24.94     13.41 o 
  14   3  12       16.14       31.29     15.22 o 
  15   3  12        0.03      -23.69     22.90 o 
  16   3  12       47.18       48.10     17.73 o 
  17   3  12        2.02        3.29     15.22 o 
 -19   4  12       26.03      -17.81     33.08 o 
 -18   4  12       41.20       12.51     20.71 o 
 -17   4  12        0.28       -3.12     11.82 o 
 -16   4  12        1.22      -11.58     10.06 o 
 -15   4  12       12.05       -1.68      9.69 o 
 -14   4  12      245.62      243.62     15.86 o 
 -13   4  12      304.16      336.36     17.54 o 
 -12   4  12      972.98      982.58     25.44 o 
 -11   4  12       25.52       29.91      8.68 o 
 -10   4  12      672.91      645.72     19.41 o 
  -9   4  12      119.83      128.12     13.59 o 
  -8   4  12        7.00        7.95      6.51 o 
  -7   4  12       72.91       52.91     17.87 o 
  -6   4  12      215.37      188.03     11.57 o 
  -5   4  12       76.92       49.33      7.75 o 
  -4   4  12     4704.40     4794.53     75.89 o 
  -3   4  12        0.91       -2.69      6.61 o 
  -2   4  12      359.56      357.45     11.08 o 
  -1   4  12      169.76      142.64      7.72 o 
   0   4  12     3403.72     3523.14     44.28 o 
   1   4  12      476.32      476.53     12.44 o 
   2   4  12      213.11      248.42     19.44 o 
   3   4  12       11.28        9.82      6.27 o 
   4   4  12     1034.98     1030.94     26.20 o 
   5   4  12       43.21       60.61     15.06 o 
   6   4  12      396.03      376.29     17.10 o 
   7   4  12      554.80      548.17     21.03 o 
   8   4  12      605.34      553.08     21.95 o 
   9   4  12      185.04      203.00     15.14 o 
  10   4  12        6.90        1.17     11.59 o 
  11   4  12       42.21       52.97     14.06 o 
  12   4  12        0.35       -5.09     10.80 o 
  13   4  12       47.44       63.71     24.18 o 
  14   4  12       39.99       30.54     15.27 o 
  15   4  12        1.28        8.59     14.06 o 
  16   4  12        0.60       -1.65     15.22 o 
 -19   5  12        5.34      -31.06     20.71 o 
 -18   5  12        0.57       -9.44     13.63 o 
 -17   5  12       19.90       21.01     14.68 o 
 -16   5  12       40.06       32.99     12.76 o 
 -15   5  12        0.36       -3.31     10.06 o 
 -14   5  12       21.03        9.52     12.86 o 
 -13   5  12        0.19        7.05      9.57 o 
 -12   5  12     1131.75     1161.26     35.65 o 
 -11   5  12      326.90      328.49     19.84 o 
 -10   5  12      957.41      942.39     34.29 o 
  -9   5  12      153.38      145.36     13.37 o 
  -8   5  12       23.31       48.42      9.61 o 
  -7   5  12       18.27        9.72      7.26 o 
  -6   5  12       84.63       79.73     12.79 o 
  -5   5  12        1.28        6.68      8.02 o 
  -4   5  12      378.54      382.33     16.03 o 
  -3   5  12       61.51       56.79      9.18 o 
  -2   5  12        1.21        9.28      4.84 o 
  -1   5  12      147.46      177.00      9.03 o 
   0   5  12       60.36       45.37      8.50 o 
   1   5  12        0.22       -2.04      5.52 o 
   2   5  12      556.47      568.49     18.73 o 
   3   5  12      136.97      138.74     11.38 o 
   4   5  12      199.24      205.48     11.35 o 
   5   5  12        7.81        7.63      6.17 o 
   6   5  12       29.59       31.85      7.22 o 
   7   5  12      169.35      174.44     12.54 o 
   8   5  12       51.36       61.04     17.25 o 
   9   5  12       19.68        8.02      9.23 o 
  10   5  12       40.92       42.86     10.71 o 
  11   5  12       47.27       44.17     11.57 o 
  12   5  12       23.48       23.27     12.22 o 
  13   5  12        4.14        9.67     13.41 o 
  14   5  12       81.05       80.38     26.72 o 
  15   5  12        7.33       27.99     16.20 o 
 -18   6  12       28.48       11.30     20.06 o 
 -17   6  12        0.64      -13.42     19.63 o 
 -16   6  12       30.73        7.76     15.36 o 
 -15   6  12       83.25       89.42     19.28 o 
 -14   6  12        5.28        2.61     10.27 o 
 -13   6  12        0.52       -5.96      9.87 o 
 -12   6  12       18.18        4.82      8.93 o 
 -11   6  12       11.80       21.89     10.13 o 
 -10   6  12        1.25       16.88     13.58 o 
  -9   6  12      299.80      288.38     19.35 o 
  -8   6  12      232.25      232.10     16.99 o 
  -7   6  12       41.23       38.28     14.42 o 
  -6   6  12       67.62       67.12     11.04 o 
  -5   6  12       14.10       -0.95      7.26 o 
  -4   6  12      362.35      342.53     16.61 o 
  -3   6  12        7.44        7.02      7.05 o 
  -2   6  12       88.15       74.69     11.59 o 
  -1   6  12        0.83        6.94      5.82 o 
   0   6  12       24.09       19.89      6.17 o 
   1   6  12      184.77      222.10     11.35 o 
   2   6  12      106.30       93.29      8.77 o 
   3   6  12        0.89        5.77      6.17 o 
   4   6  12      120.97      121.58     10.09 o 
   5   6  12        1.05        5.21      7.25 o 
   6   6  12        0.02        0.00      6.91 o 
   7   6  12        7.04       11.24      8.41 o 
   8   6  12      354.09      347.88     16.71 o 
   9   6  12        2.47        8.74      8.56 o 
  10   6  12       11.45       -1.90      8.45 o 
  11   6  12        6.72       -1.36     10.07 o 
  12   6  12        0.23       -3.64     12.22 o 
  13   6  12        1.99       -5.45     12.22 o 
  14   6  12       41.97       21.11     14.59 o 
  15   6  12       10.36      -10.03     27.99 o 
 -17   7  12       22.04       22.53     16.89 o 
 -16   7  12        2.69        1.73     14.74 o 
 -15   7  12       25.90       48.05     19.87 o 
 -14   7  12        3.55       15.57     13.17 o 
 -13   7  12      181.05      122.89     17.40 o 
 -12   7  12       75.98       73.39     22.10 o 
 -11   7  12        0.89       21.87     12.57 o 
 -10   7  12       79.39      114.74     21.05 o 
  -9   7  12        0.86       -9.48     11.83 o 
  -8   7  12        4.43        6.54     12.94 o 
  -7   7  12        0.11        7.43     11.04 o 
  -6   7  12      220.35      232.49     16.37 o 
  -5   7  12        4.48       13.67     10.07 o 
  -4   7  12       23.06       28.39     11.59 o 
  -3   7  12       22.84       47.98     20.36 o 
  -2   7  12        8.96       20.52      8.23 o 
  -1   7  12       13.06        7.63      8.40 o 
   0   7  12      116.12      131.75     10.06 o 
   1   7  12       17.25       13.65      6.91 o 
   2   7  12       29.74       46.14      8.00 o 
   3   7  12      187.19      197.41     12.40 o 
   4   7  12        5.79       10.79      7.25 o 
   5   7  12       81.00       63.46      9.31 o 
   6   7  12       43.22       65.25     10.33 o 
   7   7  12      134.11      118.28     11.84 o 
   8   7  12        5.58       10.57      8.20 o 
   9   7  12       68.04       36.63     11.98 o 
  10   7  12        6.66       13.95     11.04 o 
  11   7  12       30.94       18.55     12.31 o 
  12   7  12        0.15       -1.63     13.58 o 
  13   7  12       18.22       19.14     12.67 o 
  14   7  12       17.17       14.00     19.09 o 
 -16   8  12       13.02       -7.29     15.63 o 
 -15   8  12       26.01       40.83     16.30 o 
 -14   8  12       49.61       50.44     16.03 o 
 -13   8  12        4.80       -1.35     13.82 o 
 -12   8  12       41.79       43.26     14.99 o 
 -11   8  12        0.00      -17.58     12.57 o 
 -10   8  12        2.45       -0.22     11.86 o 
  -9   8  12       56.57       71.06     14.02 o 
  -8   8  12       96.57      120.68     15.14 o 
  -7   8  12       24.01       23.57     11.86 o 
  -6   8  12       16.43       20.36     12.72 o 
  -5   8  12       10.12        0.59     11.59 o 
  -4   8  12        3.35       -0.46      9.78 o 
  -3   8  12        0.76        0.00     10.80 o 
  -2   8  12        0.84        8.91     10.80 o 
  -1   8  12      101.54       88.77     15.22 o 
   0   8  12       12.76        1.02      8.57 o 
   1   8  12      260.51      315.51     18.74 o 
   2   8  12        0.88        4.03      7.72 o 
   3   8  12       23.35       11.44      7.72 o 
   4   8  12      469.93      496.99     18.55 o 
   5   8  12       59.31       51.49     13.76 o 
   6   8  12        2.41       13.35      8.77 o 
   7   8  12       68.13       36.43      9.43 o 
   8   8  12        5.14       24.54     10.06 o 
   9   8  12       98.08       89.50     16.70 o 
  10   8  12       83.44      116.82     15.06 o 
  11   8  12        1.21       10.89     12.67 o 
  12   8  12       47.91       55.12     14.55 o 
 -14   9  12        1.60      -12.08     20.24 o 
 -13   9  12        1.37       -9.22     14.10 o 
 -12   9  12        4.36       -7.84     12.94 o 
 -11   9  12        4.88       -0.95     16.42 o 
 -10   9  12       18.20        1.66     17.60 o 
  -9   9  12        2.14        9.13     15.22 o 
  -8   9  12        3.72      -10.86     13.41 o 
  -7   9  12        0.22        0.51     13.41 o 
  -6   9  12        0.52      -10.18     12.60 o 
  -5   9  12      253.65      274.77     31.81 o 
  -4   9  12      333.41      303.63     23.19 o 
  -3   9  12       28.07       28.50     13.41 o 
  -2   9  12      393.53      325.43     24.25 o 
  -1   9  12       17.50       48.35     14.40 o 
   0   9  12       79.26       87.98     15.90 o 
   1   9  12      265.57      307.34     19.44 o 
   2   9  12      133.88      132.63     14.55 o 
   3   9  12      417.89      506.55     19.67 o 
   4   9  12      403.60      418.63     18.96 o 
   5   9  12        5.20        1.86      8.41 o 
   6   9  12      171.11      145.88     19.39 o 
   7   9  12       13.19       -8.25     12.74 o 
   8   9  12        0.04       -5.80     11.04 o 
   9   9  12       45.34       32.61     12.31 o 
  10   9  12       20.50       24.84     13.66 o 
  11   9  12       37.21       47.97     14.49 o 
 -12  10  12       15.55       21.09     18.32 o 
 -11  10  12       72.72       70.15     20.64 o 
 -10  10  12       14.30       -5.84     30.54 o 
  -9  10  12       19.98       23.17     17.02 o 
  -8  10  12       62.54       36.17     17.03 o 
  -7  10  12       94.33      143.21     20.64 o 
  -6  10  12       54.91      106.89     19.80 o 
  -5  10  12       56.03       86.60     18.00 o 
  -4  10  12       69.49       60.23     15.90 o 
  -3  10  12       42.06       21.38     22.90 o 
  -2  10  12       19.77       16.54     14.40 o 
  -1  10  12      397.56      358.45     26.05 o 
   0  10  12        2.59       -7.63     16.54 o 
   1  10  12       20.50       22.90     12.60 o 
   2  10  12        0.33       -3.32     10.71 o 
   3  10  12      178.44      174.28     16.47 o 
   4  10  12       25.21       21.86     11.20 o 
   5  10  12      323.45      347.82     21.94 o 
   6  10  12       23.57       39.65     15.35 o 
   7  10  12       44.14       55.00     14.55 o 
   8  10  12       23.18       41.69     13.37 o 
   9  10  12        3.73        5.94     11.75 o 
  -9  11  12        0.34      -13.80     16.47 o 
  -8  11  12       49.38       40.48     21.63 o 
  -7  11  12       19.46       -0.75     30.54 o 
  -6  11  12      243.87      249.53     35.63 o 
  -5  11  12      154.70      202.53     31.81 o 
  -4  11  12        0.18        6.36     14.40 o 
  -3  11  12      122.00      113.18     19.80 o 
  -2  11  12       32.97       12.58     15.22 o 
  -1  11  12       16.50       16.54     14.40 o 
   0  11  12        3.38        6.36     16.54 o 
   1  11  12       51.04       60.95     17.02 o 
   2  11  12       10.30       16.54     14.40 o 
   3  11  12       39.62       38.17     22.90 o 
   4  11  12        0.01        6.36     14.40 o 
   5  11  12       13.00       41.52     17.02 o 
   6  11  12        0.39       22.90     17.02 o 
  -2  12  12        0.96       -1.95     15.22 o 
  -1  12  12        1.05       15.27     16.20 o 
 -20   1  13        8.88        0.00     25.19 o 
 -19   1  13        8.98      -27.25     21.37 o 
 -18   1  13       84.48       72.44     49.63 o 
 -17   1  13       87.14       63.01     22.44 o 
 -16   1  13        1.78      -10.85     17.02 o 
 -15   1  13       18.14       17.14     20.36 o 
 -14   1  13      274.11      315.39     26.05 o 
 -13   1  13       82.57       73.15     11.57 o 
 -12   1  13      110.29       88.56     11.76 o 
 -11   1  13       44.78       51.07      7.30 o 
 -10   1  13      347.74      378.70     14.70 o 
  -9   1  13      547.15      577.08     12.60 o 
  -8   1  13       23.81       31.23      3.95 o 
  -7   1  13     2129.83     2156.93     25.83 o 
  -6   1  13        7.36       14.38      3.98 o 
  -5   1  13     1519.17     1518.81     20.71 o 
  -4   1  13      187.54      183.51      8.00 o 
  -3   1  13      277.66      260.26     11.25 o 
  -2   1  13       87.27      134.59     11.33 o 
  -1   1  13      423.82      448.80     19.38 o 
   0   1  13      105.81       96.16      8.23 o 
   1   1  13       62.74       42.03      7.20 o 
   2   1  13      534.15      530.93     20.64 o 
   3   1  13      176.25      154.53     21.63 o 
   4   1  13       33.18       29.97      7.95 o 
   5   1  13     1600.53     1558.53     40.50 o 
   6   1  13      224.15      192.58     16.20 o 
   7   1  13        0.29        0.28      7.95 o 
   8   1  13      118.13      107.56     21.63 o 
   9   1  13      749.01      749.98     39.46 o 
  10   1  13      130.04      141.26     18.00 o 
  11   1  13      423.06      436.84     27.00 o 
  12   1  13       41.55       29.69     13.41 o 
  13   1  13       45.67       35.63     14.40 o 
  14   1  13       13.75       10.69     13.41 o 
  15   1  13       19.15       14.07     20.36 o 
  16   1  13       13.81       32.15     17.81 o 
  17   1  13       27.75       17.14     17.02 o 
 -20   2  13        1.83      -43.90     29.27 o 
 -19   2  13       22.60       -6.57     21.37 o 
 -18   2  13       28.13      -15.96     19.55 o 
 -17   2  13      140.95      158.35     26.82 o 
 -16   2  13      322.80      304.18     29.33 o 
 -15   2  13      261.18      240.43     25.20 o 
 -14   2  13       32.42       29.27      9.91 o 
 -13   2  13      747.49      785.17     26.46 o 
 -12   2  13      160.41      162.41     11.55 o 
 -11   2  13       61.28       85.03      9.03 o 
 -10   2  13      113.34      100.88      8.64 o 
  -9   2  13       79.71       78.64      7.11 o 
  -8   2  13       25.47       20.40      4.84 o 
  -7   2  13      147.94      157.97      9.92 o 
  -6   2  13       13.30       19.61      4.84 o 
  -5   2  13     1690.77     1578.27     20.66 o 
  -4   2  13      126.31       93.52      5.60 o 
  -3   2  13      253.15      266.71     11.02 o 
  -2   2  13      227.38      221.14     12.53 o 
  -1   2  13     3642.77     3616.92     52.02 o 
   0   2  13      204.22      190.22     10.08 o 
   1   2  13      342.03      359.62     14.55 o 
   2   2  13      572.02      511.41     16.84 o 
   3   2  13      248.52      224.25     14.40 o 
   4   2  13      156.09      127.26     17.82 o 
   5   2  13        2.21        6.36      7.20 o 
   6   2  13      608.83      582.37     26.73 o 
   7   2  13     1232.69     1286.61     38.68 o 
   8   2  13        7.13        8.91     11.45 o 
   9   2  13        4.10       -2.54     10.80 o 
  10   2  13       75.11       97.49     16.20 o 
  11   2  13      622.02      651.54     31.46 o 
  12   2  13        3.33       15.27     12.60 o 
  13   2  13        9.58        8.65     13.41 o 
  14   2  13      261.01      228.65     23.40 o 
  15   2  13       17.78       14.32     27.99 o 
  16   2  13        5.40       11.45     16.20 o 
 -20   3  13        0.02      -33.02     22.01 o 
 -19   3  13       37.36       24.86     23.19 o 
 -18   3  13       34.51      -14.34     19.55 o 
 -17   3  13       59.24       28.10     21.37 o 
 -16   3  13        3.88       10.56     14.87 o 
 -15   3  13      457.49      505.51     35.27 o 
 -14   3  13      369.80      354.05     23.15 o 
 -13   3  13       72.28       56.57     13.22 o 
 -12   3  13        0.50        3.24      8.23 o 
 -11   3  13        5.56       -1.37      7.11 o 
 -10   3  13        2.29       -5.29      5.80 o 
  -9   3  13      368.91      388.17     15.81 o 
  -8   3  13      671.46      662.06     19.95 o 
  -7   3  13      698.07      700.41     28.87 o 
  -6   3  13       37.31       36.13      7.35 o 
  -5   3  13     1435.81     1446.18     29.88 o 
  -4   3  13     2099.98     2157.73     29.15 o 
  -3   3  13      774.06      813.82     16.22 o 
  -2   3  13     1050.53     1002.67     18.60 o 
  -1   3  13      417.86      396.77     14.06 o 
   0   3  13      329.51      281.60     12.31 o 
   1   3  13      536.39      512.86     17.23 o 
   2   3  13      254.43      255.33     13.06 o 
   3   3  13      102.25       93.77     13.89 o 
   4   3  13      202.41      206.37     12.68 o 
   5   3  13     2458.13     2370.55     43.94 o 
   6   3  13      291.15      289.56     18.83 o 
   7   3  13      250.73      257.13     21.63 o 
   8   3  13        4.05       -9.95      9.78 o 
   9   3  13      395.63      391.65     23.40 o 
  10   3  13      125.01      124.98     17.03 o 
  11   3  13        0.13        6.26     11.59 o 
  12   3  13      197.84      202.46     20.64 o 
  13   3  13       57.05       87.59     17.03 o 
  14   3  13       79.25       74.19     17.73 o 
  15   3  13        0.24      -16.20     10.80 o 
  16   3  13      150.01      127.25     21.60 o 
 -19   4  13        7.16      -24.71     21.37 o 
 -18   4  13       27.43       10.84     20.17 o 
 -17   4  13       15.67        1.52     15.35 o 
 -16   4  13       13.42       20.00     11.27 o 
 -15   4  13       46.52       55.09     12.15 o 
 -14   4  13       62.18       36.35     11.44 o 
 -13   4  13       34.57       30.75      9.48 o 
 -12   4  13       69.35       59.73     13.22 o 
 -11   4  13       45.87       50.19      8.95 o 
 -10   4  13        5.36       -6.40      6.40 o 
  -9   4  13      323.12      337.74     15.81 o 
  -8   4  13       83.16       65.58      9.54 o 
  -7   4  13      227.23      230.74     13.06 o 
  -6   4  13       34.30       36.03      8.49 o 
  -5   4  13       90.44      106.30     12.74 o 
  -4   4  13      377.37      426.85     16.39 o 
  -3   4  13      113.51      134.86     12.12 o 
  -2   4  13     3184.99     3187.68     73.31 o 
  -1   4  13      111.32      156.68      7.90 o 
   0   4  13     1353.45     1358.73     23.35 o 
   1   4  13       80.87       71.28      6.61 o 
   2   4  13      209.23      202.95     11.57 o 
   3   4  13      202.10      236.09     13.06 o 
   4   4  13     3010.64     3150.37     74.58 o 
   5   4  13        0.19       -3.64      8.06 o 
   6   4  13      716.39      743.10     23.88 o 
   7   4  13      250.96      252.51     19.32 o 
   8   4  13      107.42      113.62     15.21 o 
   9   4  13      415.18      413.06     20.47 o 
  10   4  13      150.23      138.41     17.03 o 
  11   4  13       21.61       46.26     15.22 o 
  12   4  13      136.32      149.96     18.83 o 
  13   4  13        1.25        8.36     12.72 o 
  14   4  13        8.82       17.34     14.06 o 
  15   4  13       17.58       22.06     15.27 o 
  16   4  13       92.17      113.31     21.37 o 
 -19   5  13        0.87      -40.72     35.63 o 
 -18   5  13        6.28       -3.31     14.52 o 
 -17   5  13      150.70      159.54     22.41 o 
 -16   5  13       55.54       56.78     13.32 o 
 -15   5  13        0.00       -2.54     10.51 o 
 -14   5  13        4.45        6.00      9.81 o 
 -13   5  13        0.04        3.13     10.85 o 
 -12   5  13      662.94      733.65     29.39 o 
 -11   5  13      227.48      238.94     15.06 o 
 -10   5  13      518.27      533.71     22.91 o 
  -9   5  13       86.96       97.20     11.86 o 
  -8   5  13       14.68        8.45      9.19 o 
  -7   5  13      173.70      210.30     13.83 o 
  -6   5  13      317.38      315.53     22.78 o 
  -5   5  13      136.63      192.21     12.19 o 
  -4   5  13      552.88      624.22     20.05 o 
  -3   5  13      231.24      213.88     18.62 o 
  -2   5  13      407.81      398.44     15.05 o 
  -1   5  13      331.13      394.16     14.50 o 
   0   5  13      466.26      461.41     22.96 o 
   1   5  13      636.89      626.89     26.55 o 
   2   5  13     1603.20     1555.88     32.96 o 
   3   5  13       62.06       69.24      9.23 o 
   4   5  13      187.92      193.10     13.06 o 
   5   5  13      167.96      145.98     19.41 o 
   6   5  13       30.35       44.42      9.72 o 
   7   5  13       52.87       52.17     10.50 o 
   8   5  13      330.68      315.54     17.95 o 
   9   5  13        9.15        4.71      9.23 o 
  10   5  13      117.19      101.63     13.66 o 
  11   5  13        5.38       -1.16      9.54 o 
  12   5  13       10.61       -4.89     11.59 o 
  13   5  13        6.86      -11.45     12.60 o 
  14   5  13        7.67        0.95     14.06 o 
  15   5  13        0.40      -14.18     12.22 o 
 -18   6  13        1.72      -14.90     14.52 o 
 -17   6  13        6.86       34.19     16.29 o 
 -16   6  13        0.00      -22.90     18.60 o 
 -15   6  13       49.41       58.61     12.86 o 
 -14   6  13      194.08      195.76     17.63 o 
 -13   6  13        0.30        2.27      9.48 o 
 -12   6  13        4.47        6.25      9.48 o 
 -11   6  13        3.14       -7.03      8.93 o 
 -10   6  13      155.77      116.37     14.55 o 
  -9   6  13       47.30       55.68     12.57 o 
  -8   6  13      159.42      139.85     18.03 o 
  -7   6  13      673.54      640.63     23.80 o 
  -6   6  13      112.69      116.50     12.68 o 
  -5   6  13       19.36       -7.10      8.03 o 
  -4   6  13      153.59      177.49     13.22 o 
  -3   6  13      116.56      115.98     13.41 o 
  -2   6  13       73.77       48.75     10.80 o 
  -1   6  13      286.60      283.41     14.61 o 
   0   6  13      335.77      338.36     15.33 o 
   1   6  13       41.14       39.08      8.57 o 
   2   6  13       56.25       64.24      8.77 o 
   3   6  13      711.21      604.96     18.61 o 
   4   6  13      606.51      658.45     24.99 o 
   5   6  13       12.82        7.75      6.91 o 
   6   6  13       12.40       13.67      7.47 o 
   7   6  13      844.12      828.24     29.00 o 
   8   6  13        0.84       -2.64      7.63 o 
   9   6  13       53.23       42.60     10.71 o 
  10   6  13       62.13       52.01     15.94 o 
  11   6  13        9.03       -9.82     12.22 o 
  12   6  13      319.52      371.60     40.72 o 
  13   6  13        0.52        8.59     14.06 o 
  14   6  13       12.56        9.33     15.90 o 
 -17   7  13        4.07        0.27     15.30 o 
 -16   7  13       33.52       48.41     16.89 o 
 -15   7  13       12.68       21.02     14.33 o 
 -14   7  13       10.79       -1.45     13.17 o 
 -13   7  13       61.86       60.48     15.36 o 
 -12   7  13       69.93       52.39     11.06 o 
 -11   7  13       52.08       86.84     14.55 o 
 -10   7  13       78.64       58.98     13.62 o 
  -9   7  13      863.00      867.05     29.72 o 
  -8   7  13        4.91       12.72     10.78 o 
  -7   7  13      930.28      779.94     26.77 o 
  -6   7  13        6.69        9.76     10.07 o 
  -5   7  13      276.52      268.64     20.64 o 
  -4   7  13       67.82       78.55     13.41 o 
  -3   7  13     1956.05     1904.83     49.31 o 
  -2   7  13       33.68       42.16     24.18 o 
  -1   7  13       17.98       35.63     10.80 o 
   0   7  13      709.93      630.30     21.95 o 
   1   7  13       54.91       52.59      8.41 o 
   2   7  13     1689.82     1713.26     32.26 o 
   3   7  13      196.00      228.59     12.91 o 
   4   7  13      245.09      273.14     19.10 o 
   5   7  13      305.20      262.48     19.47 o 
   6   7  13     1419.69     1538.89     33.34 o 
   7   7  13      256.69      220.34     15.06 o 
   8   7  13       60.76       55.94     10.99 o 
   9   7  13       20.89       24.01      9.87 o 
  10   7  13       47.54       44.38     13.06 o 
  11   7  13       68.67       63.46     13.82 o 
  12   7  13       60.28       70.24     17.73 o 
  13   7  13        9.75       -9.86     14.06 o 
 -15   8  13      107.96      115.59     41.64 o 
 -14   8  13       17.47        8.99     14.74 o 
 -13   8  13       46.85       82.26     38.59 o 
 -12   8  13       12.59       19.74     14.10 o 
 -11   8  13       80.56       99.59     16.65 o 
 -10   8  13        8.74        6.69     12.09 o 
  -9   8  13        0.07      -14.64      9.76 o 
  -8   8  13      431.12      450.98     23.80 o 
  -7   8  13       84.27      106.49     17.03 o 
  -6   8  13       51.37       28.67     13.41 o 
  -5   8  13        2.46       -8.91     10.80 o 
  -4   8  13      554.71      481.82     26.05 o 
  -3   8  13        3.34        1.27     10.80 o 
  -2   8  13      114.04      123.58     17.03 o 
  -1   8  13      207.05      205.80     18.83 o 
   0   8  13     1576.75     1507.22     37.12 o 
   1   8  13     1430.24     1438.04     36.52 o 
   2   8  13      569.08      593.71     19.32 o 
   3   8  13       55.52       60.60     10.06 o 
   4   8  13      108.59      114.31     11.62 o 
   5   8  13      190.40      186.80     23.22 o 
   6   8  13        8.44        7.61      8.41 o 
   7   8  13        0.60        4.20      9.03 o 
   8   8  13       27.69       28.74     14.22 o 
   9   8  13      335.00      302.45     28.90 o 
  10   8  13       29.34       25.44     14.99 o 
  11   8  13       68.87       61.87     14.98 o 
  12   8  13       34.46       47.12     20.69 o 
 -14   9  13        1.67       13.28     15.63 o 
 -13   9  13        3.89       -2.54     14.10 o 
 -12   9  13        5.28        0.38     13.82 o 
 -11   9  13       11.16        2.71     13.37 o 
 -10   9  13       20.22        7.49     24.18 o 
  -9   9  13      132.28      134.89     19.80 o 
  -8   9  13        8.04       -1.20     15.22 o 
  -7   9  13       14.81       27.55     15.22 o 
  -6   9  13       64.02       74.16     16.20 o 
  -5   9  13      287.14      276.54     44.54 o 
  -4   9  13        3.91       -7.44     11.59 o 
  -3   9  13        0.70       -0.59     11.59 o 
  -2   9  13       34.46       22.90     12.72 o 
  -1   9  13       51.11       37.54     14.06 o 
   0   9  13      143.34      100.80     21.63 o 
   1   9  13      245.61      247.46     17.51 o 
   2   9  13       48.77       70.01     12.67 o 
   3   9  13        0.88        8.91     10.47 o 
   4   9  13       97.05       96.66     12.86 o 
   5   9  13       77.53       54.08     10.53 o 
   6   9  13       16.00       14.06     12.49 o 
   7   9  13      158.80      137.66     23.34 o 
   8   9  13       12.77       10.78     12.46 o 
   9   9  13       58.33       66.30     15.33 o 
  10   9  13       27.14       25.54     14.19 o 
 -12  10  13        1.11        2.04     17.73 o 
 -11  10  13       34.56       51.02     24.18 o 
 -10  10  13       36.65       74.91     20.17 o 
  -9  10  13        3.10        2.99     15.22 o 
  -8  10  13      267.27      344.28     28.80 o 
  -7  10  13       63.02      106.74     38.17 o 
  -6  10  13        9.42       10.78     15.22 o 
  -5  10  13        2.45       22.60     15.22 o 
  -4  10  13        0.34        4.92     13.41 o 
  -3  10  13       52.18       36.04     31.81 o 
  -2  10  13      165.88      222.54     43.27 o 
  -1  10  13       77.79       99.48     25.45 o 
   0  10  13        2.94        4.73     12.22 o 
   1  10  13       41.51       65.35     17.02 o 
   2  10  13       69.36       75.31     29.27 o 
   3  10  13       62.63       66.99     15.40 o 
   4  10  13        2.31       17.45     11.11 o 
   5  10  13       27.43       43.93     17.02 o 
   6  10  13       12.03        5.50     11.04 o 
   7  10  13      110.37      158.92     17.86 o 
   8  10  13        0.50       -0.81     11.57 o 
  -8  11  13       51.15       55.99     19.80 o 
  -7  11  13        2.13      -12.13     15.22 o 
  -6  11  13        0.08       15.27     15.22 o 
  -5  11  13       80.06       78.65     18.83 o 
  -4  11  13        0.80       -9.16     13.41 o 
  -3  11  13       26.75       24.18     16.20 o 
  -2  11  13       10.67       -1.27     14.40 o 
  -1  11  13        2.96       -3.90     13.41 o 
   0  11  13        1.58        0.00     14.40 o 
   1  11  13       68.88       92.79     18.83 o 
   2  11  13       16.48        8.14     13.41 o 
   3  11  13       83.92       78.71     17.03 o 
   4  11  13        1.00       -0.34     13.41 o 
   5  11  13       31.80       17.68     33.08 o 
 -20   0  14       27.39       20.36     33.08 o 
 -19   0  14       14.52       17.81     30.54 o 
 -18   0  14        0.63      -30.54     22.90 o 
 -17   0  14        1.02      -22.90     22.90 o 
 -16   0  14       22.24       -7.63     22.90 o 
 -15   0  14      253.58      236.70     35.63 o 
 -14   0  14      716.09      638.98     48.37 o 
 -13   0  14      475.60      460.73     40.73 o 
 -12   0  14     1301.13     1372.60     63.66 o 
 -11   0  14      395.23      501.58     20.71 o 
 -10   0  14        1.53       -9.16      6.11 o 
  -9   0  14      373.64      320.25     11.65 o 
  -8   0  14       21.25       20.16      4.97 o 
  -7   0  14       64.82       80.85      7.05 o 
  -6   0  14      353.20      310.72     13.41 o 
  -5   0  14     7131.97     7166.57    109.12 o 
  -4   0  14     1719.38     1705.75     36.64 o 
  -3   0  14     4845.07     4860.28     79.98 o 
  -2   0  14     4097.78     4264.05     72.68 o 
  -1   0  14     3093.93     3017.37     76.52 o 
   0   0  14       75.27       68.72     12.73 o 
   1   0  14      362.03      399.65     25.46 o 
   2   0  14     1054.33     1372.68     48.39 o 
   3   0  14       55.68       81.44     15.27 o 
   4   0  14      941.22      949.80     43.29 o 
   5   0  14      159.32      129.80     20.36 o 
   6   0  14     1932.77     1872.51     66.24 o 
   7   0  14      219.77      223.98     25.45 o 
   8   0  14      829.31      832.53     45.83 o 
   9   0  14      392.23      394.54     35.64 o 
  10   0  14       93.38      127.25     22.91 o 
  11   0  14      182.95      208.70     28.00 o 
  12   0  14       25.14       17.81     20.36 o 
  13   0  14      413.02      430.16     40.73 o 
  14   0  14      382.23      363.98     40.72 o 
  15   0  14      132.87      152.70     33.09 o 
  16   0  14       31.33       73.80     27.99 o 
 -20   1  14       16.28       36.90     25.19 o 
 -19   1  14       48.22       18.47     50.90 o 
 -18   1  14       94.51       58.54     25.45 o 
 -17   1  14       63.12       47.47     20.64 o 
 -16   1  14      124.41      119.52     36.90 o 
 -15   1  14      352.86      407.30     63.63 o 
 -14   1  14      541.41      593.34     73.82 o 
 -13   1  14        3.79        0.13      9.72 o 
 -12   1  14      327.52      287.46     16.84 o 
 -11   1  14      358.65      338.95     13.57 o 
 -10   1  14      134.50      143.41      8.81 o 
  -9   1  14      289.34      297.21     11.00 o 
  -8   1  14      215.19      232.74      9.31 o 
  -7   1  14      234.10      259.89      8.09 o 
  -6   1  14      406.13      458.12     10.63 o 
  -5   1  14     4877.21     4725.58     68.92 o 
  -4   1  14     2126.60     1987.23     28.43 o 
  -3   1  14     2350.57     2240.57     35.44 o 
  -2   1  14      439.96      495.03     47.08 o 
  -1   1  14      958.89      923.04     21.32 o 
   0   1  14      105.73      119.26      9.23 o 
   1   1  14      720.70      753.62     43.29 o 
   2   1  14       68.33       63.08     14.00 o 
   3   1  14      190.03      210.05     14.40 o 
   4   1  14       74.26       51.16     16.54 o 
   5   1  14      111.84      122.16     13.41 o 
   6   1  14      486.63      497.57     24.25 o 
   7   1  14      632.34      576.84     27.00 o 
   8   1  14        4.83        7.63     10.80 o 
   9   1  14     3295.81     3299.16     72.98 o 
  10   1  14      220.20      189.92     28.00 o 
  11   1  14      429.44      430.60     35.64 o 
  12   1  14      146.00      132.39     18.00 o 
  13   1  14        0.77      -11.45     12.60 o 
  14   1  14        2.84      -17.39     11.59 o 
  15   1  14        4.36       32.68     17.02 o 
  16   1  14      115.34      141.36     22.44 o 
 -20   2  14        6.83      -19.23     24.18 o 
 -19   2  14        2.87       -6.26     21.37 o 
 -18   2  14       12.79       16.38     25.45 o 
 -17   2  14      169.03      145.32     26.82 o 
 -16   2  14      798.69      762.49     84.01 o 
 -15   2  14        0.49        4.24     19.09 o 
 -14   2  14       53.59       82.48     18.35 o 
 -13   2  14      837.31      898.10     23.86 o 
 -12   2  14     1183.32     1194.42     26.56 o 
 -11   2  14       13.19        4.94      7.71 o 
 -10   2  14     1199.89     1081.36     24.63 o 
  -9   2  14      146.45      119.15      9.54 o 
  -8   2  14       44.42       42.69      5.88 o 
  -7   2  14      822.49      856.74     17.74 o 
  -6   2  14     1557.06     1688.54     27.20 o 
  -5   2  14     2726.43     2731.37     31.98 o 
  -4   2  14     1079.87     1010.45     17.97 o 
  -3   2  14      266.71      256.90     10.29 o 
  -2   2  14      282.00      291.90     20.20 o 
  -1   2  14      351.89      364.49     13.83 o 
   0   2  14      330.30      326.85     22.44 o 
   1   2  14     5866.82     5879.70     79.81 o 
   2   2  14       39.90       33.08      6.74 o 
   3   2  14      633.79      617.28     22.45 o 
   4   2  14      331.48      328.47     18.83 o 
   5   2  14      487.61      483.48     22.45 o 
   6   2  14      174.63      153.50     15.22 o 
   7   2  14      278.65      308.06     19.80 o 
   8   2  14     2251.37     2274.42     55.76 o 
   9   2  14       24.43       12.92     11.59 o 
  10   2  14     1339.72     1253.59     42.29 o 
  11   2  14      661.57      580.06     35.64 o 
  12   2  14        1.85       -4.11     11.59 o 
  13   2  14        0.02       -3.64     12.22 o 
  14   2  14        1.94       -2.21     14.00 o 
  15   2  14       74.01       68.88     18.00 o 
  16   2  14       18.13       20.49     17.02 o 
 -20   3  14       64.32       33.52     25.68 o 
 -19   3  14        1.00      -23.75     21.37 o 
 -18   3  14       46.81        1.06     21.37 o 
 -17   3  14      930.04      832.61    141.29 o 
 -16   3  14       13.29        3.32     13.62 o 
 -15   3  14      167.92      140.10     17.86 o 
 -14   3  14     3317.54     3333.87     53.36 o 
 -13   3  14      890.70      833.87     24.11 o 
 -12   3  14        3.38       -0.07      7.47 o 
 -11   3  14        3.19        2.70      7.39 o 
 -10   3  14       21.26       11.26      6.79 o 
  -9   3  14        6.38        7.00      6.51 o 
  -8   3  14       68.27       69.14      8.57 o 
  -7   3  14     2011.64     1925.84     36.04 o 
  -6   3  14      416.85      452.88     20.27 o 
  -5   3  14      733.09      666.62     19.56 o 
  -4   3  14      592.98      637.29     13.94 o 
  -3   3  14      107.50      137.93      7.03 o 
  -2   3  14      663.04      683.35     15.45 o 
  -1   3  14       47.14       44.65      5.29 o 
   0   3  14        1.42       -2.29      5.24 o 
   1   3  14     1842.06     1956.89     36.33 o 
   2   3  14     1376.62     1300.49     30.37 o 
   3   3  14        5.61        5.69      7.66 o 
   4   3  14       36.98       48.81      8.23 o 
   5   3  14      169.71      192.50     13.06 o 
   6   3  14      617.69      554.00     25.01 o 
   7   3  14       51.03       70.35     13.41 o 
   8   3  14       44.60       55.82     13.41 o 
   9   3  14        5.55        1.27     10.80 o 
  10   3  14      331.31      329.12     24.25 o 
  11   3  14      230.17      245.28     21.37 o 
  12   3  14        3.71       11.27     12.22 o 
  13   3  14      122.61      127.30     22.91 o 
  14   3  14       67.79       76.87     17.73 o 
  15   3  14        8.89       -6.79     13.41 o 
  16   3  14        9.29       12.44     15.90 o 
 -19   4  14       18.78       36.45     49.63 o 
 -18   4  14       39.30       34.45     40.72 o 
 -17   4  14       19.10        2.32     15.14 o 
 -16   4  14      206.63      226.64     17.54 o 
 -15   4  14        2.84        9.69     13.37 o 
 -14   4  14      121.17      153.04     14.33 o 
 -13   4  14        0.02      -10.76     11.39 o 
 -12   4  14       36.38       35.81      9.70 o 
 -11   4  14      198.96      208.09     13.77 o 
 -10   4  14       17.71       18.54      8.23 o 
  -9   4  14        8.42        0.85      6.67 o 
  -8   4  14      141.90      111.03     11.04 o 
  -7   4  14      920.12      891.55     24.39 o 
  -6   4  14      135.03      155.59     11.20 o 
  -5   4  14      338.11      455.75     17.10 o 
  -4   4  14     2044.66     2094.47     39.21 o 
  -3   4  14       30.37       48.66      5.60 o 
  -2   4  14        4.85       10.34      4.84 o 
  -1   4  14      365.58      307.16     10.92 o 
   0   4  14       42.08       53.05      5.99 o 
   1   4  14        2.67        3.63      5.51 o 
   2   4  14      469.67      449.93     16.84 o 
   3   4  14        3.35       10.38      6.74 o 
   4   4  14       72.84       67.58      9.72 o 
   5   4  14        1.41        1.96      6.74 o 
   6   4  14       15.46       16.17      9.21 o 
   7   4  14       38.62       37.55      9.75 o 
   8   4  14        0.07        0.48      8.57 o 
   9   4  14       93.79       81.24     11.98 o 
  10   4  14      346.62      356.62     27.66 o 
  11   4  14        1.19        6.91     12.22 o 
  12   4  14        6.49       -1.45     12.22 o 
  13   4  14        3.53       15.59     17.81 o 
  14   4  14       39.56       44.54     16.20 o 
  15   4  14       17.39        4.67     19.09 o 
 -18   5  14       80.17       76.35     23.85 o 
 -17   5  14        3.69        5.76     11.75 o 
 -16   5  14      872.45      943.13     38.56 o 
 -15   5  14        9.03       -3.04     13.96 o 
 -14   5  14      725.44      791.33     27.19 o 
 -13   5  14      104.54       98.77     12.49 o 
 -12   5  14      855.56      810.92     33.44 o 
 -11   5  14        0.01        6.76     17.26 o 
 -10   5  14     1254.37     1201.60     32.83 o 
  -9   5  14     3029.61     3075.16     55.48 o 
  -8   5  14       13.90       27.48      8.81 o 
  -7   5  14      387.59      459.56     18.99 o 
  -6   5  14      226.93      190.57     13.06 o 
  -5   5  14     1348.89     1333.80     32.85 o 
  -4   5  14      541.14      506.75     18.58 o 
  -3   5  14     1837.89     1895.38     36.71 o 
  -2   5  14     2449.40     2479.26     43.98 o 
  -1   5  14        6.95       -2.29      8.34 o 
   0   5  14        0.50       -1.84      6.43 o 
   1   5  14      105.47       84.96      9.23 o 
   2   5  14      172.19      220.48     13.48 o 
   3   5  14     2319.03     2267.18     43.09 o 
   4   5  14        0.27        1.37      6.74 o 
   5   5  14      612.29      666.34     29.55 o 
   6   5  14       22.86       37.50      9.72 o 
   7   5  14       40.31       47.31     10.29 o 
   8   5  14        7.58       14.89      9.23 o 
   9   5  14       86.46      104.26     13.66 o 
  10   5  14      238.05      254.93     24.50 o 
  11   5  14       35.35       21.63     11.20 o 
  12   5  14        0.03       -3.73     10.07 o 
  13   5  14       53.31       76.35     17.73 o 
  14   5  14       23.04        6.74     15.22 o 
  15   5  14        8.44        2.83     15.90 o 
 -18   6  14       38.23       42.51     16.71 o 
 -17   6  14      131.59      131.83     19.92 o 
 -16   6  14       87.59      123.17     18.65 o 
 -15   6  14      414.86      408.35     21.45 o 
 -14   6  14       86.44       94.61     13.72 o 
 -13   6  14       65.17       84.27     12.14 o 
 -12   6  14        5.92       -4.34      9.03 o 
 -11   6  14      678.19      683.14     26.85 o 
 -10   6  14      990.59     1042.26     32.51 o 
  -9   6  14     4125.88     4201.84     70.85 o 
  -8   6  14     2469.10     2447.14     76.58 o 
  -7   6  14      697.50      749.94     25.77 o 
  -6   6  14      114.68      132.25     13.06 o 
  -5   6  14      913.77      881.99     30.36 o 
  -4   6  14      396.25      386.65     18.09 o 
  -3   6  14      709.58      655.15     26.82 o 
  -2   6  14      137.58      174.90     17.82 o 
  -1   6  14      999.29      922.81     33.27 o 
   0   6  14      341.41      364.04     20.41 o 
   1   6  14        3.98        2.91      6.51 o 
   2   6  14      129.76      138.88     11.98 o 
   3   6  14      156.29      178.20     13.06 o 
   4   6  14      270.12      285.51     29.50 o 
   5   6  14       22.28       24.38     11.05 o 
   6   6  14      250.87      214.68     17.01 o 
   7   6  14      359.43      406.09     33.27 o 
   8   6  14       16.25        2.54     10.29 o 
   9   6  14       20.49       21.65     10.07 o 
  10   6  14        0.01       -7.13     10.92 o 
  11   6  14       78.28       85.79     17.03 o 
  12   6  14        0.02       21.56     14.59 o 
  13   6  14       25.05       19.16     15.22 o 
  14   6  14        0.24       -9.28     15.27 o 
 -16   7  14        0.13      -13.58     14.52 o 
 -15   7  14       26.86        6.51     21.26 o 
 -14   7  14        0.98       21.93     14.33 o 
 -13   7  14      126.68      103.68     13.86 o 
 -12   7  14       37.91       38.52     10.92 o 
 -11   7  14      104.99      139.39     16.65 o 
 -10   7  14      589.28      529.75     31.73 o 
  -9   7  14     1022.30      928.09     31.20 o 
  -8   7  14      689.25      766.51     37.26 o 
  -7   7  14      532.56      479.29     22.40 o 
  -6   7  14      384.83      383.97     20.47 o 
  -5   7  14     1000.79      865.41     34.06 o 
  -4   7  14     1600.81     1643.23     53.48 o 
  -3   7  14      196.43      241.78     22.91 o 
  -2   7  14      222.33      177.12     18.00 o 
  -1   7  14      922.41      873.63     32.98 o 
   0   7  14        5.62       13.15     12.72 o 
   1   7  14       32.68       23.54      8.25 o 
   2   7  14        2.90        0.00      7.75 o 
   3   7  14       44.93       22.90      8.20 o 
   4   7  14      184.54      194.39     13.45 o 
   5   7  14      302.31      336.40     16.76 o 
   6   7  14      563.29      531.37     20.30 o 
   7   7  14       58.90       52.27      9.26 o 
   8   7  14       15.43       13.21      9.03 o 
   9   7  14       92.05      101.75     14.55 o 
  10   7  14       27.21        4.58     21.63 o 
  11   7  14        1.11        6.79     13.41 o 
  12   7  14       14.42        7.93     15.22 o 
  13   7  14        0.71        5.39     14.59 o 
 -15   8  14       71.70       63.03     18.14 o 
 -14   8  14        6.31        2.80     13.68 o 
 -13   8  14       91.64       80.21     16.65 o 
 -12   8  14        2.88        1.03     15.95 o 
 -11   8  14       11.12      -13.30     12.09 o 
 -10   8  14      264.45      273.51     20.83 o 
  -9   8  14       76.53       76.67     14.87 o 
  -8   8  14        2.45       29.35     17.81 o 
  -7   8  14      240.01      239.92     21.60 o 
  -6   8  14       97.53      106.27     20.36 o 
  -5   8  14       22.74       20.36     12.60 o 
  -4   8  14      223.41      177.86     18.83 o 
  -3   8  14      225.51      217.68     19.80 o 
  -2   8  14        7.23        3.92     11.59 o 
  -1   8  14      535.82      599.92     29.66 o 
   0   8  14      108.16      132.65     17.73 o 
   1   8  14      350.24      387.31     21.70 o 
   2   8  14        0.21       -6.79      8.82 o 
   3   8  14        1.71       -2.32      7.72 o 
   4   8  14      556.10      506.20     22.41 o 
   5   8  14      313.54      311.28     43.20 o 
   6   8  14       17.73       22.96      9.70 o 
   7   8  14       27.27       24.44      9.87 o 
   8   8  14        9.79       21.18     16.00 o 
   9   8  14        3.60        5.82     15.42 o 
  10   8  14       15.92       18.06     13.74 o 
  11   8  14       30.95       31.48     16.47 o 
 -13   9  14        5.06       12.96     14.87 o 
 -12   9  14       17.05       46.91     17.73 o 
 -11   9  14        0.13        3.82     13.02 o 
 -10   9  14       50.89       47.08     16.20 o 
  -9   9  14      183.00      185.77     24.18 o 
  -8   9  14       50.95       48.76     17.03 o 
  -7   9  14      341.38      405.04     30.54 o 
  -6   9  14      109.60      123.32     21.63 o 
  -5   9  14        3.39      -18.21     12.72 o 
  -4   9  14        2.94       13.09     12.22 o 
  -3   9  14        0.01      -14.66      9.78 o 
  -2   9  14      104.15      112.94     17.03 o 
  -1   9  14        0.17        7.63     12.60 o 
   0   9  14      678.53      703.78     38.18 o 
   1   9  14      152.57      162.14     22.02 o 
   2   9  14      247.14      310.62     23.97 o 
   3   9  14      158.78      155.72     22.31 o 
   4   9  14      211.19      229.68     18.73 o 
   5   9  14       24.09       35.55      9.94 o 
   6   9  14       67.67       44.80     13.96 o 
   7   9  14       41.56       56.59     13.82 o 
   8   9  14        1.53       -2.59     13.22 o 
   9   9  14        3.26        8.22     13.06 o 
  10   9  14       19.04       18.54     13.37 o 
 -11  10  14        6.75       31.27     18.32 o 
 -10  10  14       25.62        8.30     16.47 o 
  -9  10  14        3.62        4.15     17.02 o 
  -8  10  14        0.03        3.34     14.06 o 
  -7  10  14       77.65       95.81     25.45 o 
  -6  10  14       14.72       25.15     26.72 o 
  -5  10  14       58.95       79.14     18.00 o 
  -4  10  14       21.86       14.79     34.36 o 
  -3  10  14        0.02       -8.00     12.22 o 
  -2  10  14        3.31      -16.20     10.80 o 
  -1  10  14        4.07        7.63     15.27 o 
   0  10  14       37.05       44.96     15.90 o 
   1  10  14       93.35      102.06     17.73 o 
   2  10  14       47.66       72.65     17.02 o 
   3  10  14       24.85       29.06     12.31 o 
   4  10  14       22.44       27.10     14.19 o 
   5  10  14       15.41       53.81     19.09 o 
   6  10  14        4.89       16.54     16.20 o 
   7  10  14        1.66        7.95     12.31 o 
  -8  11  14       13.83       34.94     19.55 o 
  -7  11  14        0.02       -6.89     15.22 o 
  -6  11  14       43.79       66.17     19.80 o 
  -5  11  14        0.13      -21.63     19.09 o 
  -4  11  14        5.22        3.44     15.22 o 
  -3  11  14        0.09      -14.59     13.41 o 
  -2  11  14       11.01        6.36     14.40 o 
  -1  11  14       16.12       11.68     17.81 o 
   0  11  14       15.64        7.19     15.22 o 
   1  11  14       25.70        3.02     14.06 o 
   2  11  14       34.38       44.11     15.90 o 
   3  11  14       35.62       27.99     16.20 o 
   4  11  14        2.92       -2.54     20.36 o 
 -20   1  15       89.11       89.69     29.65 o 
 -19   1  15       28.82       40.72     25.19 o 
 -18   1  15      183.70      190.77     27.85 o 
 -17   1  15       37.70       24.45     20.64 o 
 -16   1  15       28.09       68.27     20.64 o 
 -15   1  15      148.52      155.02     22.44 o 
 -14   1  15      131.35      143.71     20.64 o 
 -13   1  15        2.41       15.27     12.60 o 
 -12   1  15      703.30      767.11     25.48 o 
 -11   1  15     1117.01     1152.98     23.93 o 
 -10   1  15     1101.96     1147.41     23.75 o 
  -9   1  15     1671.46     1846.85     26.63 o 
  -8   1  15     3414.95     3399.71     40.83 o 
  -7   1  15       89.52      126.20      8.00 o 
  -6   1  15    10664.46    11486.15    106.87 o 
  -5   1  15     2858.19     3020.83     43.06 o 
  -4   1  15     5080.86     5418.17     62.26 o 
  -3   1  15      324.56      291.22     10.84 o 
  -2   1  15      329.41      329.52     25.47 o 
  -1   1  15     1471.11     1613.55     30.95 o 
   0   1  15     2613.97     2589.45     42.35 o 
   1   1  15     1516.19     1525.77     36.89 o 
   2   1  15        0.60       -1.27      7.20 o 
   3   1  15      185.78      165.36     14.40 o 
   4   1  15      127.99      146.95     13.41 o 
   5   1  15       23.70       44.87     10.80 o 
   6   1  15        0.27       24.18     10.80 o 
   7   1  15        6.84       26.72     10.80 o 
   8   1  15     2324.49     2291.28     56.73 o 
   9   1  15     1112.20     1082.87     38.68 o 
  10   1  15      141.31      147.91     48.36 o 
  11   1  15      234.98      193.11     19.55 o 
  12   1  15      129.31       99.54     17.73 o 
  13   1  15      306.23      282.73     24.25 o 
  14   1  15        1.16       16.86     14.06 o 
  15   1  15        0.89       16.54     14.40 o 
  16   1  15        4.67       19.56     17.02 o 
 -20   2  15        0.60      -17.25     23.85 o 
 -19   2  15        1.57      -22.60     39.45 o 
 -18   2  15       21.52       42.65     22.44 o 
 -17   2  15        8.50       -6.54     30.54 o 
 -16   2  15      172.71      105.69     23.19 o 
 -15   2  15      175.94      153.77     22.44 o 
 -14   2  15     1363.86     1425.08     42.83 o 
 -13   2  15      594.35      636.22     25.83 o 
 -12   2  15     2742.85     2701.73     43.46 o 
 -11   2  15        2.30       -2.00      6.40 o 
 -10   2  15        1.86       -2.69      5.80 o 
  -9   2  15      419.76      390.89     15.48 o 
  -8   2  15       16.93       26.40      6.51 o 
  -7   2  15     2204.02     2091.66     31.81 o 
  -6   2  15     2383.04     2658.75     37.66 o 
  -5   2  15     1454.73     1400.61     34.56 o 
  -4   2  15        2.43       -5.22      3.48 o 
  -3   2  15     3053.34     2983.47     44.98 o 
  -2   2  15     1389.78     1357.47     34.87 o 
  -1   2  15     1080.55     1070.45     27.42 o 
   0   2  15     1102.24     1042.20     24.65 o 
   1   2  15     1431.17     1407.79     29.93 o 
   2   2  15     1767.43     1838.29     35.77 o 
   3   2  15     1399.61     1368.18     35.89 o 
   4   2  15     1453.04     1474.04     39.50 o 
   5   2  15      402.54      408.87     21.60 o 
   6   2  15      141.93      159.42     25.45 o 
   7   2  15      215.23      208.35     18.83 o 
   8   2  15     1362.90     1317.69     42.29 o 
   9   2  15       26.67        9.45     12.22 o 
  10   2  15      375.44      364.66     25.45 o 
  11   2  15      168.13      204.34     35.63 o 
  12   2  15      207.40      184.53     21.60 o 
  13   2  15       28.35       11.03     25.45 o 
  14   2  15       15.14       11.45     14.40 o 
  15   2  15       26.27       38.04     17.02 o 
  16   2  15       39.99       50.11     44.54 o 
 -19   3  15        2.49       -1.17     22.57 o 
 -18   3  15        0.48      -28.25     18.83 o 
 -17   3  15       75.06       67.74     23.19 o 
 -16   3  15      111.03      125.42     24.18 o 
 -15   3  15      295.33      270.19     21.52 o 
 -14   3  15      330.63      317.37     17.66 o 
 -13   3  15     1177.68     1262.29     30.04 o 
 -12   3  15      120.30      106.79     11.24 o 
 -11   3  15      160.28      176.30     11.71 o 
 -10   3  15     1284.58     1342.49     28.05 o 
  -9   3  15      116.16      100.46     10.34 o 
  -8   3  15      956.60     1007.37     25.29 o 
  -7   3  15       26.02       12.54      6.27 o 
  -6   3  15       23.82       15.00      5.34 o 
  -5   3  15       19.34       33.86      8.81 o 
  -4   3  15     1162.94     1165.24     27.42 o 
  -3   3  15     1096.65     1164.80     24.26 o 
  -2   3  15      870.78      874.78     18.38 o 
  -1   3  15      209.01      198.12     11.11 o 
   0   3  15       73.98       89.68      8.57 o 
   1   3  15     2159.19     2177.54     39.69 o 
   2   3  15       39.78       29.74      8.23 o 
   3   3  15       56.32       60.26      7.47 o 
   4   3  15      668.29      682.81     22.40 o 
   5   3  15       71.84       79.41     10.07 o 
   6   3  15     1374.76     1348.69     39.49 o 
   7   3  15        1.63        6.94      9.78 o 
   8   3  15       92.96      109.19     22.91 o 
   9   3  15      421.55      456.65     26.82 o 
  10   3  15       37.21       26.13     13.41 o 
  11   3  15        6.98       22.27     14.06 o 
  12   3  15      103.82       90.29     17.03 o 
  13   3  15       60.59       76.15     17.03 o 
  14   3  15        1.91      -10.01     13.41 o 
  15   3  15       21.33       27.32     20.36 o 
 -19   4  15        2.97      -12.83     22.01 o 
 -18   4  15        9.15       -5.94     21.37 o 
 -17   4  15        1.39      -19.97     13.82 o 
 -16   4  15       52.26       85.56     16.89 o 
 -15   4  15        6.42        3.61     10.06 o 
 -14   4  15        4.48       -7.30      9.26 o 
 -13   4  15      252.97      219.77     14.78 o 
 -12   4  15        7.63        2.17      8.56 o 
 -11   4  15       83.63       63.81     10.25 o 
 -10   4  15      500.87      533.00     23.63 o 
  -9   4  15      320.18      304.80     15.81 o 
  -8   4  15      113.64      107.27     11.04 o 
  -7   4  15      239.36      232.64     17.16 o 
  -6   4  15     1977.32     2023.33     39.15 o 
  -5   4  15      863.58      896.92     93.78 o 
  -4   4  15     1046.30     1049.28     26.46 o 
  -3   4  15        5.44       11.55      8.12 o 
  -2   4  15      148.83      155.62      8.41 o 
  -1   4  15      196.91      179.30     18.74 o 
   0   4  15      701.35      696.72     16.59 o 
   1   4  15       15.30       42.16      9.86 o 
   2   4  15       38.69       39.49      7.41 o 
   3   4  15      111.79      130.85     17.64 o 
   4   4  15        0.52       -9.83      6.56 o 
   5   4  15       50.20       49.45      9.72 o 
   6   4  15        0.00       10.82      8.23 o 
   7   4  15        2.09        5.41      8.23 o 
   8   4  15       36.24       24.91      9.72 o 
   9   4  15        6.76       10.69      9.23 o 
  10   4  15      264.62      293.77     19.44 o 
  11   4  15      212.52      180.29     36.90 o 
  12   4  15       64.91       35.03     17.81 o 
  13   4  15       24.27        3.82     14.06 o 
  14   4  15        0.00        5.43     14.00 o 
  15   4  15       38.49       41.74     20.36 o 
 -18   5  15        7.49       19.00     17.40 o 
 -17   5  15        5.57      -19.47     15.87 o 
 -16   5  15       44.64       49.06     13.19 o 
 -15   5  15        2.56       -9.77     11.02 o 
 -14   5  15      171.56      159.60     15.61 o 
 -13   5  15      191.13      184.31     14.59 o 
 -12   5  15       11.01       27.87     10.11 o 
 -11   5  15       77.20       61.73     11.32 o 
 -10   5  15        4.09       27.08     10.55 o 
  -9   5  15      229.59      212.24     15.81 o 
  -8   5  15        1.22       -6.79      8.23 o 
  -7   5  15       53.32       50.17     12.72 o 
  -6   5  15      101.38      116.06     11.57 o 
  -5   5  15      496.36      533.71     20.05 o 
  -4   5  15      104.14      111.55     14.30 o 
  -3   5  15      202.05      169.44     12.25 o 
  -2   5  15       73.51       57.80     11.59 o 
  -1   5  15       13.88       14.99      8.46 o 
   0   5  15       21.12       15.96      7.05 o 
   1   5  15      321.32      359.97     15.71 o 
   2   5  15        3.53        3.92      7.48 o 
   3   5  15       62.35       83.31     11.56 o 
   4   5  15        2.53        4.73      6.27 o 
   5   5  15        1.45        8.48      7.35 o 
   6   5  15       11.95       18.83      9.23 o 
   7   5  15      240.82      245.25     16.83 o 
   8   5  15        0.57        6.43      9.72 o 
   9   5  15        0.46        7.10      9.72 o 
  10   5  15        4.55       13.57     10.29 o 
  11   5  15       84.80       89.20     17.43 o 
  12   5  15       78.15       57.64     15.39 o 
  13   5  15        5.20       -4.24     13.41 o 
  14   5  15        0.88        3.05     12.71 o 
 -17   6  15        1.66       23.78     18.39 o 
 -16   6  15        0.06       -8.81     11.25 o 
 -15   6  15        2.43        3.31     11.55 o 
 -14   6  15       28.37       35.92     11.00 o 
 -13   6  15      180.93      185.67     15.23 o 
 -12   6  15       26.94       25.07     12.12 o 
 -11   6  15      146.93      148.62     16.65 o 
 -10   6  15      184.83      237.48     24.41 o 
  -9   6  15       48.26       35.63     12.53 o 
  -8   6  15       94.20      104.35     14.31 o 
  -7   6  15      115.68       88.63     13.37 o 
  -6   6  15      406.85      416.12     19.82 o 
  -5   6  15      405.60      395.08     18.33 o 
  -4   6  15      152.08      152.08     16.54 o 
  -3   6  15       55.33       59.93     13.41 o 
  -2   6  15       85.44      134.80     21.63 o 
  -1   6  15      155.36      154.79     17.82 o 
   0   6  15        9.80       11.34     15.27 o 
   1   6  15       62.31       39.08      8.57 o 
   2   6  15        0.13        8.19      7.05 o 
   3   6  15      355.19      362.48     17.23 o 
   4   6  15       22.62       33.77      8.57 o 
   5   6  15       25.11       48.95     10.07 o 
   6   6  15        2.66       -1.50      8.00 o 
   7   6  15      145.46      156.73     14.65 o 
   8   6  15       42.98       38.17     11.04 o 
   9   6  15        5.84       -1.07     14.65 o 
  10   6  15        0.01        1.74      9.72 o 
  11   6  15       18.77       28.09     12.19 o 
  12   6  15        6.87       -3.50     14.06 o 
  13   6  15        7.55       -4.19     15.27 o 
 -16   7  15        0.67       -1.09     14.74 o 
 -15   7  15        0.28      -18.92     13.62 o 
 -14   7  15        0.47        1.06     12.94 o 
 -13   7  15        0.86      -10.89     10.00 o 
 -12   7  15       51.64       35.21     13.22 o 
 -11   7  15       49.05       58.05     14.10 o 
 -10   7  15        8.35        3.31     11.86 o 
  -9   7  15        2.87       23.09     12.53 o 
  -8   7  15       14.35        9.19     11.86 o 
  -7   7  15       27.63       43.86     12.80 o 
  -6   7  15      147.28      181.91     18.83 o 
  -5   7  15        0.35      -12.26      9.78 o 
  -4   7  15       92.08       73.97     14.00 o 
  -3   7  15      114.88      154.99     20.36 o 
  -2   7  15        7.29       22.48     10.35 o 
  -1   7  15        0.00        8.61     12.72 o 
   0   7  15       10.47       13.12     11.59 o 
   1   7  15       46.89       58.87     13.41 o 
   2   7  15        0.56        1.70      8.80 o 
   3   7  15        0.36        1.27      8.23 o 
   4   7  15       51.02       64.92     11.20 o 
   5   7  15       15.79       24.78      9.72 o 
   6   7  15        4.31       28.46     17.89 o 
   7   7  15      229.48      252.22     17.51 o 
   8   7  15       44.34       31.42     12.39 o 
   9   7  15        4.84       11.19     10.07 o 
  10   7  15       77.49       67.78     29.27 o 
  11   7  15        0.70       14.82     15.22 o 
  12   7  15       40.68        4.29     14.06 o 
 -15   8  15        0.02        2.89     21.51 o 
 -14   8  15        4.20        7.86     14.74 o 
 -13   8  15        0.58        0.44     13.62 o 
 -12   8  15       16.71      -13.68     12.77 o 
 -11   8  15       11.09       22.46     13.62 o 
 -10   8  15        4.13       15.71     13.62 o 
  -9   8  15       44.51       29.27     12.80 o 
  -8   8  15      137.87      167.05     31.81 o 
  -7   8  15       41.39       53.44     16.20 o 
  -6   8  15        0.49        9.50     13.41 o 
  -5   8  15        0.13       -0.98     11.59 o 
  -4   8  15      104.13       95.84     16.54 o 
  -3   8  15      143.14      118.02     17.03 o 
  -2   8  15       92.50       93.00     15.90 o 
  -1   8  15      221.60      310.42     23.19 o 
   0   8  15        3.93       -1.17     15.27 o 
   1   8  15        0.03        7.63     12.72 o 
   2   8  15        0.74        8.81     11.59 o 
   3   8  15       35.17        7.63     12.60 o 
   4   8  15        9.22       24.19     10.07 o 
   5   8  15       57.10       51.35     11.57 o 
   6   8  15       17.60       23.31     11.90 o 
   7   8  15      132.55      134.40     14.87 o 
   8   8  15       52.22       42.97     11.57 o 
   9   8  15        0.27       14.25     13.41 o 
  10   8  15       37.18       46.75     17.02 o 
  11   8  15        2.41       16.12     15.90 o 
 -13   9  15        0.12       -0.74     14.49 o 
 -12   9  15        7.60       -4.77     13.17 o 
 -11   9  15        0.14      -13.84     14.06 o 
 -10   9  15       48.26        3.82     16.20 o 
  -9   9  15       84.42       84.08     18.83 o 
  -8   9  15      174.52      189.72     22.44 o 
  -7   9  15       57.71       77.56     18.83 o 
  -6   9  15      215.03      195.98     20.64 o 
  -5   9  15       47.12       27.49     13.41 o 
  -4   9  15      149.47      142.28     18.83 o 
  -3   9  15       28.33       34.68     14.06 o 
  -2   9  15      191.47      196.90     20.64 o 
  -1   9  15       89.33       92.62     25.45 o 
   0   9  15        5.13       16.54     12.60 o 
   1   9  15      148.49      171.66     19.55 o 
   2   9  15      116.50      166.26     16.03 o 
   3   9  15        3.21        0.21     10.07 o 
   4   9  15        7.71       19.77     14.86 o 
   5   9  15        0.06       10.22     11.57 o 
   6   9  15       13.61       19.76     10.06 o 
   7   9  15        9.91        9.42     13.62 o 
   8   9  15       42.64       57.11     14.66 o 
   9   9  15        9.27       28.56     15.90 o 
 -11  10  15        0.19      -17.81     22.90 o 
 -10  10  15        0.33       -6.36     16.20 o 
  -9  10  15        0.19        6.83     17.02 o 
  -8  10  15       92.20      131.97     35.63 o 
  -7  10  15        7.20       16.54     16.20 o 
  -6  10  15       11.55       15.87     15.22 o 
  -5  10  15       54.71       38.46     15.90 o 
  -4  10  15       62.11       81.95     25.45 o 
  -3  10  15        0.04        1.36     17.81 o 
  -2  10  15       19.94       42.67     15.22 o 
  -1  10  15       14.55       10.35     13.41 o 
   0  10  15       96.25       69.13     22.91 o 
   1  10  15       19.62       33.08     14.40 o 
   2  10  15       95.87       94.17     17.73 o 
   3  10  15      169.27      195.98     22.80 o 
   4  10  15        4.95      -11.77      9.77 o 
   5  10  15       16.78       23.85     13.06 o 
   6  10  15        5.57        0.90     15.22 o 
  -7  11  15      108.85      125.17     23.39 o 
  -6  11  15        4.00       -1.27     16.20 o 
  -5  11  15        0.55      -10.18     15.22 o 
  -4  11  15        0.12        3.82     14.40 o 
  -3  11  15        2.08       20.36     16.20 o 
  -2  11  15       64.31       87.37     19.55 o 
  -1  11  15       35.23        1.27     14.40 o 
   0  11  15       18.78       12.41     22.90 o 
   1  11  15        0.17        1.59     14.06 o 
   2  11  15       17.92        7.79     14.06 o 
   3  11  15       27.15       19.79     15.90 o 
 -20   0  16        6.51      -40.72     30.54 o 
 -19   0  16       69.42       38.17     35.63 o 
 -18   0  16       48.57       71.26     33.08 o 
 -17   0  16       13.45      -25.45     25.45 o 
 -16   0  16      159.09      208.70     35.63 o 
 -15   0  16       89.72      111.98     30.54 o 
 -14   0  16        3.41       22.90     20.36 o 
 -13   0  16        0.60       -5.09     15.27 o 
 -12   0  16      182.17      208.70     28.00 o 
 -11   0  16      371.20      432.72     38.18 o 
 -10   0  16       17.78       -3.18      6.55 o 
  -9   0  16      519.45      484.52     20.71 o 
  -8   0  16      308.01      278.39     12.09 o 
  -7   0  16     2297.07     2129.86     36.87 o 
  -6   0  16      202.98      246.18     13.41 o 
  -5   0  16      481.76      486.76     18.84 o 
  -4   0  16        0.10        7.63      7.20 o 
  -3   0  16     2006.50     1631.27     40.77 o 
  -2   0  16     2321.32     2072.09     45.72 o 
  -1   0  16     5209.89     5196.02    120.01 o 
   0   0  16        0.03       -7.63     10.18 o 
   1   0  16       98.42       68.72     15.27 o 
   2   0  16       46.08       28.00     12.72 o 
   3   0  16        4.40       10.18     10.18 o 
   4   0  16      148.99      147.62     20.36 o 
   5   0  16      694.54      654.29     38.19 o 
   6   0  16     1801.47     1816.18     68.78 o 
   7   0  16        6.94      -12.72     12.72 o 
   8   0  16      121.54       96.71     22.91 o 
   9   0  16      620.97      585.49     40.73 o 
  10   0  16        0.08       10.18     17.81 o 
  11   0  16       33.35       20.36     17.81 o 
  12   0  16       21.72       40.72     22.90 o 
  13   0  16      233.95      282.51     38.18 o 
  14   0  16        8.48       58.53     25.45 o 
  15   0  16        0.01       33.08     25.45 o 
 -20   1  16       14.51       18.00     25.00 o 
 -19   1  16       53.24       55.99     23.39 o 
 -18   1  16        0.03        0.00     21.59 o 
 -17   1  16       26.76       12.72     19.80 o 
 -16   1  16       17.61       -0.57     27.99 o 
 -15   1  16       55.06       38.58     17.03 o 
 -14   1  16       53.40       45.53     25.45 o 
 -13   1  16       15.02        6.36     12.60 o 
 -12   1  16      202.98      182.72     14.19 o 
 -11   1  16      349.54      380.58     17.56 o 
 -10   1  16      577.63      570.24     16.14 o 
  -9   1  16      416.65      407.46     11.80 o 
  -8   1  16      309.12      295.04     10.38 o 
  -7   1  16      160.71      175.36      8.95 o 
  -6   1  16      995.17     1086.76     21.49 o 
  -5   1  16        0.37        1.76      5.14 o 
  -4   1  16     3909.68     3833.03     48.08 o 
  -3   1  16        2.22        8.20      5.62 o 
  -2   1  16      770.72      785.85     20.84 o 
  -1   1  16      243.35      229.94     12.53 o 
   0   1  16        0.71        2.54      6.27 o 
   1   1  16      495.08      480.27     25.46 o 
   2   1  16       29.06       37.30      9.00 o 
   3   1  16     1034.24     1111.73     33.27 o 
   4   1  16        1.52        4.81      7.95 o 
   5   1  16      106.40      101.77     13.41 o 
   6   1  16       69.38       70.22     12.60 o 
   7   1  16      115.72      132.54     16.20 o 
   8   1  16      860.82      799.43     34.20 o 
   9   1  16      171.32      174.10     47.08 o 
  10   1  16       10.73        4.50     24.18 o 
  11   1  16       85.76       78.83     17.03 o 
  12   1  16       49.49       85.41     17.03 o 
  13   1  16       46.81       23.05     27.99 o 
  14   1  16        2.49        2.84     15.22 o 
  15   1  16       53.93       94.23     19.80 o 
 -20   2  16        1.78        1.17     23.19 o 
 -19   2  16        0.03      -20.15     21.63 o 
 -18   2  16        9.73        9.54     21.37 o 
 -17   2  16      147.11      137.02     25.00 o 
 -16   2  16       99.34      136.74     23.39 o 
 -15   2  16      504.65      508.54     34.20 o 
 -14   2  16        0.44       -6.93     10.78 o 
 -13   2  16      440.44      465.61     22.09 o 
 -12   2  16       45.14       51.34      9.22 o 
 -11   2  16      272.66      245.76     12.96 o 
 -10   2  16      113.61      108.75      9.43 o 
  -9   2  16      487.71      502.47     15.57 o 
  -8   2  16      690.16      636.28     19.35 o 
  -7   2  16       20.84       17.12      5.49 o 
  -6   2  16      317.79      272.67     12.49 o 
  -5   2  16      274.76      289.02     12.04 o 
  -4   2  16      486.76      529.21     14.20 o 
  -3   2  16       46.74       51.27      7.05 o 
  -2   2  16      197.34      198.34     18.64 o 
  -1   2  16        2.06       -7.38      7.14 o 
   0   2  16      377.11      403.47     20.10 o 
   1   2  16      963.19      973.17     24.72 o 
   2   2  16       50.41       67.64      9.23 o 
   3   2  16        0.27        0.00      7.20 o 
   4   2  16      259.36      270.70     24.18 o 
   5   2  16       22.75       37.68     12.72 o 
   6   2  16       60.66       54.94     11.59 o 
   7   2  16      210.00      289.40     24.18 o 
   8   2  16      401.30      424.84     47.09 o 
   9   2  16        0.00        3.13     11.59 o 
  10   2  16       36.49       57.34     15.22 o 
  11   2  16      200.51      196.93     20.64 o 
  12   2  16       21.34       17.81     14.40 o 
  13   2  16        0.67       14.16     19.09 o 
  14   2  16        5.81       19.91     15.22 o 
  15   2  16      145.46      162.28     53.45 o 
 -19   3  16        0.11      -28.25     18.83 o 
 -18   3  16        0.96       -4.16     19.55 o 
 -17   3  16       21.87       23.83     19.55 o 
 -16   3  16       44.57       29.27     21.63 o 
 -15   3  16        0.89       -0.26     19.73 o 
 -14   3  16      105.50       83.28     14.55 o 
 -13   3  16      189.43      175.61     15.80 o 
 -12   3  16      110.02      102.73     10.69 o 
 -11   3  16       74.50       65.80      9.22 o 
 -10   3  16      754.71      744.06     23.89 o 
  -9   3  16        7.82        7.34      7.75 o 
  -8   3  16       66.76       62.79      9.23 o 
  -7   3  16       79.59       85.61      9.23 o 
  -6   3  16       26.84       35.40      6.40 o 
  -5   3  16     1401.71     1395.89     52.87 o 
  -4   3  16      117.61      122.73     10.71 o 
  -3   3  16     1264.49     1302.81     23.27 o 
  -2   3  16       92.70       90.81      7.72 o 
  -1   3  16        7.11       15.45      6.27 o 
   0   3  16        1.77       -2.29      5.24 o 
   1   3  16       50.58       60.51     14.86 o 
   2   3  16      316.40      347.83     15.71 o 
   3   3  16      515.15      530.96     25.45 o 
   4   3  16       48.39       46.45     16.64 o 
   5   3  16        0.08        7.63      8.40 o 
   6   3  16        4.48       18.97      9.78 o 
   7   3  16       51.24       45.81     12.60 o 
   8   3  16      216.62      273.07     21.37 o 
   9   3  16       13.22       22.18     12.22 o 
  10   3  16      321.67      345.81     25.00 o 
  11   3  16       33.78       39.45     14.40 o 
  12   3  16      100.20       83.63     17.03 o 
  13   3  16       98.32      100.88     29.27 o 
  14   3  16        7.80        9.23     14.06 o 
  15   3  16       14.66        3.82     16.54 o 
 -19   4  16        4.31      -18.73     22.01 o 
 -18   4  16       51.84       24.86     23.19 o 
 -17   4  16        5.09       -3.87     20.17 o 
 -16   4  16       18.15       -1.85     14.31 o 
 -15   4  16        1.87      -11.69     12.09 o 
 -14   4  16        9.11        3.35     11.25 o 
 -13   4  16       42.05       21.07      9.87 o 
 -12   4  16       29.53       27.26      9.70 o 
 -11   4  16       76.37       78.81     12.83 o 
 -10   4  16      304.78      326.14     17.86 o 
  -9   4  16       74.22       63.99     10.71 o 
  -8   4  16      469.86      410.30     17.51 o 
  -7   4  16       64.90       50.12      8.23 o 
  -6   4  16      589.28      613.98     20.47 o 
  -5   4  16       65.36       69.65      8.82 o 
  -4   4  16      834.96      850.17     24.47 o 
  -3   4  16      662.19      696.68     21.95 o 
  -2   4  16     1366.05     1344.97     51.46 o 
  -1   4  16        6.48       15.49      5.18 o 
   0   4  16       36.88       49.67     11.09 o 
   1   4  16       14.58       17.88      7.05 o 
   2   4  16      160.67      166.44     12.31 o 
   3   4  16       69.11       48.04     13.27 o 
   4   4  16      133.14      148.58     11.98 o 
   5   4  16      158.30      126.99     12.68 o 
   6   4  16       22.17       20.98      8.57 o 
   7   4  16       37.68       38.55      9.72 o 
   8   4  16        1.76        1.94     15.14 o 
   9   4  16        1.48       -1.27      9.23 o 
  10   4  16      278.21      275.95     18.99 o 
  11   4  16       25.57        5.09     10.47 o 
  12   4  16      170.14      193.32     22.01 o 
  13   4  16       25.56       14.00     16.54 o 
  14   4  16       42.72       21.86     15.22 o 
 -18   5  16        9.78        0.85     20.71 o 
 -17   5  16        1.48       -5.11     15.33 o 
 -16   5  16        0.31      -13.04     10.82 o 
 -15   5  16        0.36      -11.54     10.69 o 
 -14   5  16       30.26       28.86     10.92 o 
 -13   5  16        7.53       21.64     10.00 o 
 -12   5  16       16.82        3.06      9.18 o 
 -11   5  16      130.10      142.96     16.10 o 
 -10   5  16      541.70      548.69     27.27 o 
  -9   5  16      254.23      258.35     17.31 o 
  -8   5  16       18.36       11.43      8.81 o 
  -7   5  16      512.83      471.95     19.82 o 
  -6   5  16      298.95      296.54     16.61 o 
  -5   5  16       45.54       64.01     12.09 o 
  -4   5  16       53.92       42.23      8.82 o 
  -3   5  16       10.98        3.39      8.00 o 
  -2   5  16      777.73      749.57     29.66 o 
  -1   5  16       45.58       57.48     11.59 o 
   0   5  16      245.46      269.80     14.19 o 
   1   5  16       98.28      115.20     12.16 o 
   2   5  16        4.16        4.73      6.27 o 
   3   5  16        0.01       -0.39      6.74 o 
   4   5  16       56.49       51.73      9.72 o 
   5   5  16      125.64      142.31     13.83 o 
   6   5  16      656.00      613.06     23.59 o 
   7   5  16      206.51      199.46     15.71 o 
   8   5  16      103.39       83.26     12.31 o 
   9   5  16      219.83      195.31     16.83 o 
  10   5  16        3.10        4.85     10.14 o 
  11   5  16       28.40       41.41     13.06 o 
  12   5  16       33.29       11.68     11.20 o 
  13   5  16       80.38       85.04     18.83 o 
  14   5  16       50.46       25.45     16.20 o 
 -17   6  16        1.32        1.62     19.41 o 
 -16   6  16       46.90       47.08     13.05 o 
 -15   6  16      112.00      155.23     16.23 o 
 -14   6  16        0.60        0.34     10.19 o 
 -13   6  16      101.61      103.48     13.64 o 
 -12   6  16       14.25       25.38     12.49 o 
 -11   6  16       29.83       15.96     11.86 o 
 -10   6  16        2.55      -16.97     11.31 o 
  -9   6  16      199.06      189.75     16.37 o 
  -8   6  16      386.40      454.29     21.65 o 
  -7   6  16      100.64      129.28     14.02 o 
  -6   6  16       28.80       24.69     10.47 o 
  -5   6  16      278.89      227.79     21.89 o 
  -4   6  16      135.62      152.24     35.63 o 
  -3   6  16      180.98      141.80     15.22 o 
  -2   6  16        3.18       -1.53      8.47 o 
  -1   6  16      240.15      318.89     21.60 o 
   0   6  16      454.56      455.29     25.01 o 
   1   6  16      172.09      194.47     13.48 o 
   2   6  16       96.58       82.71     10.48 o 
   3   6  16        0.02        6.89      7.75 o 
   4   6  16      118.64      104.93     11.98 o 
   5   6  16      411.98      409.22     20.47 o 
   6   6  16       19.68       42.88     11.49 o 
   7   6  16       18.48       14.08     10.07 o 
   8   6  16        9.47       20.79     15.10 o 
   9   6  16       36.12       33.08     11.75 o 
  10   6  16        0.06       -1.16     11.20 o 
  11   6  16       57.80       59.03     14.02 o 
  12   6  16        0.17      -14.00     29.27 o 
  13   6  16        1.17       -3.29     15.22 o 
 -16   7  16        3.08      -12.65     14.95 o 
 -15   7  16       48.95       33.08     15.55 o 
 -14   7  16       18.03        7.47     11.44 o 
 -13   7  16        6.66        9.59     11.18 o 
 -12   7  16        3.85       18.97     10.97 o 
 -11   7  16       18.17       25.14     20.92 o 
 -10   7  16        8.95       18.92     12.09 o 
  -9   7  16      561.82      582.24     25.63 o 
  -8   7  16      100.05       89.13     14.38 o 
  -7   7  16      148.10      199.22     34.36 o 
  -6   7  16      897.57      881.69     34.79 o 
  -5   7  16       23.08       16.44     11.59 o 
  -4   7  16      119.73      126.92     21.63 o 
  -3   7  16      142.69      153.88     17.03 o 
  -2   7  16       24.19        8.61     12.72 o 
  -1   7  16      103.66      120.88     38.18 o 
   0   7  16      836.69      799.66     39.46 o 
   1   7  16       10.26       17.81     15.27 o 
   2   7  16       98.43       99.50     44.54 o 
   3   7  16      210.08      218.87     15.33 o 
   4   7  16      678.92      728.26     26.13 o 
   5   7  16      108.27      140.33     14.55 o 
   6   7  16      381.44      340.61     19.95 o 
   7   7  16       41.09       33.31     11.98 o 
   8   7  16       30.08       22.19     11.04 o 
   9   7  16        2.31       -0.35     11.20 o 
  10   7  16        4.45       15.57     15.22 o 
  11   7  16       12.30        6.44     14.59 o 
 -14   8  16        3.67       -8.87     14.10 o 
 -13   8  16       33.93       12.54     14.74 o 
 -12   8  16        8.01        8.44     13.37 o 
 -11   8  16        2.12       -7.09     13.37 o 
 -10   8  16       10.68        0.00     12.53 o 
  -9   8  16        8.38       -6.36     12.60 o 
  -8   8  16      169.06      176.20     19.80 o 
  -7   8  16       88.91      132.15     18.83 o 
  -6   8  16      358.74      387.70     26.82 o 
  -5   8  16      389.00      423.31     35.63 o 
  -4   8  16        0.00        9.45     14.00 o 
  -3   8  16      307.94      253.37     30.54 o 
  -2   8  16      632.34      719.67     47.09 o 
  -1   8  16      363.66      327.64     24.25 o 
   0   8  16       64.60       63.11     20.36 o 
   1   8  16      443.97      477.71     47.09 o 
   2   8  16        1.08        8.00     12.22 o 
   3   8  16      119.34       96.31     17.03 o 
   4   8  16       40.22       27.76     11.20 o 
   5   8  16       39.12       16.32     10.07 o 
   6   8  16      138.46      148.12     15.33 o 
   7   8  16        0.10       21.31      9.43 o 
   8   8  16       18.55       34.18     12.53 o 
   9   8  16        5.46        6.84     16.54 o 
  10   8  16       14.95       32.49     15.22 o 
 -13   9  16       19.32       -6.19     18.86 o 
 -12   9  16       46.98       28.50     17.73 o 
 -11   9  16        1.25       -1.05     15.22 o 
 -10   9  16      102.08       80.85     19.09 o 
  -9   9  16       40.20       16.17     15.22 o 
  -8   9  16       34.91       61.75     17.02 o 
  -7   9  16       20.65       13.57     13.41 o 
  -6   9  16      213.93      198.37     26.72 o 
  -5   9  16       73.41       72.64     17.03 o 
  -4   9  16      176.55      146.40     18.83 o 
  -3   9  16       72.62       78.53     16.20 o 
  -2   9  16      229.07      239.59     26.72 o 
  -1   9  16      104.28       91.68     17.03 o 
   0   9  16        0.01       -8.81     11.59 o 
   1   9  16       67.35       77.11     16.20 o 
   2   9  16        7.74        8.73     12.22 o 
   3   9  16        1.73       -1.27     12.60 o 
   4   9  16       18.29       24.02     14.06 o 
   5   9  16       39.85       27.55     15.22 o 
   6   9  16       53.17       40.87     15.22 o 
   7   9  16       33.01        7.80     13.41 o 
   8   9  16        0.34       -2.99     15.22 o 
 -10  10  16        0.58       21.00     17.73 o 
  -9  10  16        3.99        8.91     16.20 o 
  -8  10  16       85.42       73.81     18.83 o 
  -7  10  16       48.30       43.53     17.02 o 
  -6  10  16       19.71        2.99     15.22 o 
  -5  10  16       11.56        3.82     14.40 o 
  -4  10  16        1.71       16.54     14.40 o 
  -3  10  16        1.83      -15.27     12.60 o 
  -2  10  16        4.29       -5.09     12.60 o 
  -1  10  16        0.01       13.06     14.00 o 
   0  10  16        0.54      -10.18     12.22 o 
   1  10  16      220.17      223.31     23.19 o 
   2  10  16        2.57       -2.38     13.41 o 
   3  10  16       81.66      109.95     19.55 o 
   4  10  16        0.23       -1.27     14.06 o 
   5  10  16        0.03       -2.54     13.41 o 
   6  10  16        0.36       -2.54     20.36 o 
  -6  11  16        0.42        6.36     16.20 o 
  -5  11  16        3.02        5.39     15.22 o 
  -4  11  16       12.45        7.49     24.18 o 
  -3  11  16        1.97       12.87     15.22 o 
  -2  11  16       27.02       28.28     31.81 o 
  -1  11  16       21.54       20.36     16.20 o 
   0  11  16       20.99       35.76     17.02 o 
   1  11  16        5.94        0.00     14.06 o 
 -20   1  17       45.97       -8.91     25.00 o 
 -19   1  17        0.86      -23.37     19.55 o 
 -18   1  17        2.71       -9.82     18.32 o 
 -17   1  17      177.71      148.45     28.00 o 
 -16   1  17      287.70      340.27     31.46 o 
 -15   1  17       39.34       65.68     18.83 o 
 -14   1  17       14.25       42.42     15.90 o 
 -13   1  17        3.57       -1.02     15.27 o 
 -12   1  17      710.25      723.86     24.68 o 
 -11   1  17      356.90      420.35     20.48 o 
 -10   1  17      188.71      190.44     12.66 o 
  -9   1  17       26.42       25.80      6.33 o 
  -8   1  17      151.78      176.03     10.77 o 
  -7   1  17      136.55      165.25      9.22 o 
  -6   1  17        9.36       -0.64      5.09 o 
  -5   1  17      738.11      713.46     19.64 o 
  -4   1  17      448.57      434.48     13.71 o 
  -3   1  17      167.28      185.01     12.49 o 
  -2   1  17     1479.47     1584.57     47.98 o 
  -1   1  17     1800.05     1867.73     31.04 o 
   0   1  17      245.30      265.38     14.56 o 
   1   1  17      290.06      332.83     22.91 o 
   2   1  17        7.87       -4.81      8.91 o 
   3   1  17       27.92       31.89     29.27 o 
   4   1  17       61.28       80.98     11.59 o 
   5   1  17      905.69      950.35     33.27 o 
   6   1  17        4.14        7.40     16.54 o 
   7   1  17        0.28       12.72     17.81 o 
   8   1  17      271.78      309.67     23.40 o 
   9   1  17       10.20       -6.36     10.80 o 
  10   1  17      110.90      119.83     18.00 o 
  11   1  17       94.62      100.42     18.83 o 
  12   1  17       98.95       58.77     16.20 o 
  13   1  17        1.47       -9.16     22.90 o 
  14   1  17       70.46       98.33     20.64 o 
  15   1  17       21.64        8.91     16.20 o 
 -19   2  17        3.75      -17.31     29.27 o 
 -18   2  17        0.04      -25.54     17.02 o 
 -17   2  17       25.31       15.27     25.45 o 
 -16   2  17       74.50       33.81     18.83 o 
 -15   2  17        0.44       -7.63     14.59 o 
 -14   2  17      467.73      478.58     31.46 o 
 -13   2  17      106.82      109.18     14.55 o 
 -12   2  17      265.03      311.58     18.33 o 
 -11   2  17       51.09       60.54      8.95 o 
 -10   2  17     1257.25     1161.69     25.30 o 
  -9   2  17      430.45      420.77     17.31 o 
  -8   2  17      234.18      243.22     14.02 o 
  -7   2  17      211.45      225.05     10.67 o 
  -6   2  17       20.45       22.31      5.96 o 
  -5   2  17       28.36       37.76      6.49 o 
  -4   2  17      868.16      885.62     19.10 o 
  -3   2  17      309.33      326.31     13.83 o 
  -2   2  17      972.99     1023.82     25.16 o 
  -1   2  17       20.34       25.43     13.19 o 
   0   2  17       53.75       40.24      8.23 o 
   1   2  17      156.71      135.44     11.20 o 
   2   2  17      100.02       92.30      9.72 o 
   3   2  17       80.12       97.81     11.59 o 
   4   2  17      132.22      133.63     14.40 o 
   5   2  17      418.36      397.82     22.44 o 
   6   2  17      242.47      229.45     18.83 o 
   7   2  17      439.51      471.37     28.00 o 
   8   2  17       48.44       63.88     15.22 o 
   9   2  17      106.69       97.53     17.03 o 
  10   2  17        1.28        8.42     11.59 o 
  11   2  17       18.39       16.12     13.41 o 
  12   2  17       56.94       40.44     15.90 o 
  13   2  17      317.15      336.94     39.45 o 
  14   2  17       13.79        9.16     15.27 o 
  15   2  17      216.60      205.80     26.05 o 
 -19   3  17        4.16        8.81     23.19 o 
 -18   3  17        1.53      -27.00     20.17 o 
 -17   3  17      124.65      129.32     25.00 o 
 -16   3  17       67.11       92.51     22.01 o 
 -15   3  17        1.23       -6.41     12.09 o 
 -14   3  17      159.71      206.46     18.15 o 
 -13   3  17      787.60      767.65     28.42 o 
 -12   3  17       28.73       39.67     11.32 o 
 -11   3  17       99.98       99.08     10.33 o 
 -10   3  17      512.32      503.26     19.35 o 
  -9   3  17      513.39      508.40     19.35 o 
  -8   3  17        3.98       -3.64      6.27 o 
  -7   3  17      101.57       95.68     20.15 o 
  -6   3  17      202.49      192.10     10.46 o 
  -5   3  17       51.09       35.60      7.75 o 
  -4   3  17      534.32      501.16     21.08 o 
  -3   3  17       65.38       88.68      9.72 o 
  -2   3  17     2828.27     2813.81     39.89 o 
  -1   3  17       57.43       75.44     12.98 o 
   0   3  17      583.63      565.58     31.30 o 
   1   3  17       84.26      101.90     10.48 o 
   2   3  17       70.61       96.57     16.16 o 
   3   3  17        3.53       10.18      7.35 o 
   4   3  17      104.68      110.21     22.61 o 
   5   3  17      166.28      195.48     14.15 o 
   6   3  17       26.71       30.08      9.54 o 
   7   3  17       58.25       63.89     14.06 o 
   8   3  17       37.39       62.57     26.72 o 
   9   3  17      304.59      266.92     21.37 o 
  10   3  17      163.11      158.85     19.55 o 
  11   3  17       68.13       52.70     15.22 o 
  12   3  17      139.01      134.75     18.83 o 
  13   3  17       28.65       54.25     19.09 o 
  14   3  17        0.03       27.59     26.72 o 
 -18   4  17       21.51       23.22     24.18 o 
 -17   4  17      466.29      442.80     35.86 o 
 -16   4  17       50.81        0.70     14.33 o 
 -15   4  17       68.74      106.60     16.65 o 
 -14   4  17       57.83       38.59     10.69 o 
 -13   4  17        6.45       -8.77      8.33 o 
 -12   4  17        0.51      -10.61      8.81 o 
 -11   4  17     2258.36     2233.46     40.85 o 
 -10   4  17     1529.02     1465.08     43.39 o 
  -9   4  17      795.12      819.89     25.83 o 
  -8   4  17      305.23      297.04     16.03 o 
  -7   4  17        1.51       -4.91     10.24 o 
  -6   4  17        5.06       11.03      7.35 o 
  -5   4  17      160.36      150.62     11.76 o 
  -4   4  17     2453.83     2436.41     45.10 o 
  -3   4  17        2.00        4.77      6.51 o 
  -2   4  17      541.67      559.31     19.44 o 
  -1   4  17       14.39       15.58      6.61 o 
   0   4  17       44.77       36.48      7.41 o 
   1   4  17       30.21       41.18      8.57 o 
   2   4  17       99.88      120.71     10.78 o 
   3   4  17      158.00      176.41     13.06 o 
   4   4  17       79.22       54.27      9.72 o 
   5   4  17        2.37       -0.96      7.05 o 
   6   4  17      141.27      146.73     13.48 o 
   7   4  17      439.97      444.43     21.72 o 
   8   4  17       24.02       25.54     10.78 o 
   9   4  17      143.18      145.81     15.63 o 
  10   4  17       37.55       63.73     13.06 o 
  11   4  17       16.88       34.97     13.35 o 
  12   4  17        1.58        0.00     10.47 o 
  13   4  17        9.01        8.68     20.75 o 
  14   4  17        8.08       -8.14     13.41 o 
 -18   5  17       56.62       12.11     22.01 o 
 -17   5  17       15.87       -8.45     15.36 o 
 -16   5  17      236.87      282.76     24.74 o 
 -15   5  17      161.87      161.20     15.77 o 
 -14   5  17      162.15      151.70     14.43 o 
 -13   5  17      184.49      184.49     14.95 o 
 -12   5  17      136.20      147.19     13.43 o 
 -11   5  17      463.93      448.16     21.78 o 
 -10   5  17        3.25       19.58     16.61 o 
  -9   5  17        5.30       20.68     10.12 o 
  -8   5  17        6.90      -12.05      8.03 o 
  -7   5  17       51.19       30.54     10.80 o 
  -6   5  17       31.82       43.40      9.72 o 
  -5   5  17     1246.37     1295.85     31.34 o 
  -4   5  17       11.74       13.36      9.45 o 
  -3   5  17       26.73       16.54     14.00 o 
  -2   5  17     1559.13     1488.50     44.09 o 
  -1   5  17      198.03      229.95     18.83 o 
   0   5  17      509.45      473.69     17.91 o 
   1   5  17        2.13       10.45      7.26 o 
   2   5  17        0.79        6.33      7.05 o 
   3   5  17       40.61       38.09     10.18 o 
   4   5  17      227.43      179.71     14.19 o 
   5   5  17       91.51       99.81     15.47 o 
   6   5  17      286.06      268.12     21.39 o 
   7   5  17       54.86       50.36     11.01 o 
   8   5  17        1.30      -12.32      9.72 o 
   9   5  17        0.14        6.24      9.23 o 
  10   5  17      119.41       98.06     14.15 o 
  11   5  17        0.10       -5.79     10.07 o 
  12   5  17        2.31        4.17     20.01 o 
  13   5  17        0.34        7.48     14.06 o 
 -17   6  17       26.19       14.40     25.59 o 
 -16   6  17        0.18        5.90     12.36 o 
 -15   6  17       38.23       35.93     12.40 o 
 -14   6  17       68.44       50.11     12.61 o 
 -13   6  17       77.77       68.55     15.06 o 
 -12   6  17       53.56       51.15     11.71 o 
 -11   6  17        1.44      -15.72     22.90 o 
 -10   6  17       12.15       -9.84     10.72 o 
  -9   6  17     1887.68     1903.91     43.97 o 
  -8   6  17      732.18      688.24     26.13 o 
  -7   6  17      210.82      182.58     15.51 o 
  -6   6  17     2168.93     1917.29     42.60 o 
  -5   6  17      265.64      274.89     20.64 o 
  -4   6  17     1139.67     1111.69     37.68 o 
  -3   6  17        2.07       11.24     10.35 o 
  -2   6  17        1.61        7.17      9.78 o 
  -1   6  17     1261.11     1348.37     44.09 o 
   0   6  17       33.65       29.95     11.59 o 
   1   6  17      209.91      220.34     19.80 o 
   2   6  17       30.26       28.73      8.82 o 
   3   6  17       56.03       39.06      9.72 o 
   4   6  17      160.68      142.06     16.09 o 
   5   6  17       81.14      101.56     13.06 o 
   6   6  17      253.47      242.27     19.69 o 
   7   6  17        1.78       -1.05      8.95 o 
   8   6  17      163.78      159.35     26.63 o 
   9   6  17       92.38       80.82     13.82 o 
  10   6  17       11.58        8.25     11.04 o 
  11   6  17       17.82       11.26     12.19 o 
  12   6  17        5.59        1.91     22.90 o 
 -16   7  17       28.95       16.82     16.08 o 
 -15   7  17      177.92      238.61     22.65 o 
 -14   7  17      169.08      160.98     16.69 o 
 -13   7  17      188.75      186.20     16.82 o 
 -12   7  17      202.40      222.13     19.65 o 
 -11   7  17      279.23      337.47     22.32 o 
 -10   7  17      220.15      212.57     18.15 o 
  -9   7  17      216.67      208.68     18.80 o 
  -8   7  17       75.59       28.19     11.86 o 
  -7   7  17     1347.95     1373.66     44.91 o 
  -6   7  17      465.76      495.45     36.91 o 
  -5   7  17      970.11      983.82     37.68 o 
  -4   7  17      351.69      371.07     23.85 o 
  -3   7  17       38.90       27.83     13.41 o 
  -2   7  17      548.17      561.07     28.63 o 
  -1   7  17        3.37       13.90     11.59 o 
   0   7  17        4.03       10.38     14.00 o 
   1   7  17      121.39      145.32     17.73 o 
   2   7  17        3.84        1.45     16.54 o 
   3   7  17       37.58       49.55     15.22 o 
   4   7  17      121.52      107.81     13.48 o 
   5   7  17      337.25      372.63     32.04 o 
   6   7  17       38.32       41.94     10.84 o 
   7   7  17      224.93      300.00     24.52 o 
   8   7  17       36.52       26.43     12.23 o 
   9   7  17       58.12       49.24     13.59 o 
  10   7  17       32.18       19.25     17.73 o 
  11   7  17       16.57        9.88     15.22 o 
 -14   8  17       19.24        5.37     15.63 o 
 -13   8  17      102.26      105.50     17.86 o 
 -12   8  17      225.46      163.15     19.65 o 
 -11   8  17       78.23       81.78     25.71 o 
 -10   8  17        3.22        5.09     13.41 o 
  -9   8  17        0.60       -3.82     12.60 o 
  -8   8  17       82.87       79.95     17.03 o 
  -7   8  17      380.58      403.77     50.91 o 
  -6   8  17      359.66      268.40     28.00 o 
  -5   8  17      122.38      128.58     28.00 o 
  -4   8  17        2.69        0.36     15.27 o 
  -3   8  17      212.38      221.49     25.45 o 
  -2   8  17       93.65      113.18     18.00 o 
  -1   8  17        6.54        0.00     12.72 o 
   0   8  17      120.57      112.91     18.00 o 
   1   8  17       17.50       37.33     13.41 o 
   2   8  17        3.48        0.78     11.59 o 
   3   8  17      429.29      368.49     34.36 o 
   4   8  17      450.35      516.44     30.44 o 
   5   8  17        0.03       -5.31     10.71 o 
   6   8  17        0.34        0.10     12.02 o 
   7   8  17      225.47      228.55     18.47 o 
   8   8  17       32.59       22.52     12.31 o 
   9   8  17       24.07       25.45     15.90 o 
 -12   9  17        5.84       -3.62     17.02 o 
 -11   9  17        0.80        8.91     14.40 o 
 -10   9  17       11.40        3.89     20.36 o 
  -9   9  17        1.63       -7.63     14.40 o 
  -8   9  17        6.49       20.96     15.22 o 
  -7   9  17       10.65        8.31     13.41 o 
  -6   9  17       47.14       34.58     15.22 o 
  -5   9  17       83.46       79.49     16.47 o 
  -4   9  17        1.70      -14.08     13.41 o 
  -3   9  17      100.93       92.90     22.91 o 
  -2   9  17       39.97       32.29     16.54 o 
  -1   9  17        2.75       25.45     15.27 o 
   0   9  17       32.17       51.75     15.90 o 
   1   9  17        5.94       27.82     13.41 o 
   2   9  17      127.15      135.58     19.55 o 
   3   9  17       87.50       78.17     17.73 o 
   4   9  17        1.12       -1.27     12.60 o 
   5   9  17        3.71       13.57     13.41 o 
   6   9  17        0.23      -11.45     12.60 o 
   7   9  17        5.34       22.84     13.06 o 
  -9  10  17       12.55       19.29     20.36 o 
  -8  10  17        9.44      -12.72     13.41 o 
  -7  10  17        0.78        7.78     15.22 o 
  -6  10  17        4.15       15.72     15.22 o 
  -5  10  17       15.26       13.77     15.22 o 
  -4  10  17        6.23        7.48     14.06 o 
  -3  10  17       15.63       -2.04     13.41 o 
  -2  10  17       25.28       12.72     13.41 o 
  -1  10  17       19.40       10.18     14.40 o 
   0  10  17       32.47       35.33     15.22 o 
   1  10  17        2.23        3.82     16.54 o 
   2  10  17        2.69        6.96     13.41 o 
   3  10  17       52.97       47.08     19.09 o 
   4  10  17        7.70        6.11     15.27 o 
   5  10  17       38.73       26.86     15.90 o 
  -3  11  17       16.67       -4.77     17.81 o 
  -2  11  17        5.30       14.37     15.22 o 
  -1  11  17        1.58       -2.40     15.22 o 
 -19   0  18       38.24       96.71     35.63 o 
 -18   0  18      133.99      195.97     38.18 o 
 -17   0  18      339.86      330.88     45.81 o 
 -16   0  18     1099.19     1059.14     68.74 o 
 -15   0  18        0.08      -15.27     20.36 o 
 -14   0  18      103.25       68.72     25.45 o 
 -13   0  18      251.76      254.52     33.09 o 
 -12   0  18        6.68       25.45     17.81 o 
 -11   0  18     3034.23     2849.26    101.94 o 
 -10   0  18       14.22       10.18      8.47 o 
  -9   0  18      179.73      181.25     14.60 o 
  -8   0  18      127.80      168.88     14.60 o 
  -7   0  18     1295.59     1465.39     34.80 o 
  -6   0  18       48.35       37.81     15.27 o 
  -5   0  18      846.01      891.02     27.52 o 
  -4   0  18     4238.76     4147.05     74.45 o 
  -3   0  18      520.68      490.15     21.38 o 
  -2   0  18      623.81      791.58     36.91 o 
  -1   0  18      534.04      504.05     30.55 o 
   0   0  18    10361.29    11323.78    238.05 o 
   1   0  18      137.12      139.98     20.36 o 
   2   0  18     2224.84     2392.53     76.44 o 
   3   0  18      358.74      404.72     30.54 o 
   4   0  18       14.29       20.36     15.27 o 
   5   0  18        0.05      -15.27     12.72 o 
   6   0  18        6.40        0.00     15.27 o 
   7   0  18      103.97      175.61     25.45 o 
   8   0  18     4131.05     3768.11    114.73 o 
   9   0  18      155.23      155.25     28.00 o 
  10   0  18      239.17      254.52     33.09 o 
  11   0  18      233.85      162.89     28.00 o 
  12   0  18      156.89      111.98     28.00 o 
  13   0  18       98.40       66.17     25.45 o 
  14   0  18      131.30      132.34     30.54 o 
 -19   1  18       11.02       -9.97     36.90 o 
 -18   1  18        0.84      -28.25     18.83 o 
 -17   1  18       11.02       21.57     18.83 o 
 -16   1  18        0.02       -9.78     17.02 o 
 -15   1  18        8.40       28.80     17.02 o 
 -14   1  18      124.49       86.67     28.00 o 
 -13   1  18       39.96       22.90     14.40 o 
 -12   1  18       72.37      115.56     12.66 o 
 -11   1  18      678.05      624.95     39.90 o 
 -10   1  18        3.08        2.35      6.74 o 
  -9   1  18     1275.21     1391.50     35.07 o 
  -8   1  18     2376.30     2288.55     39.35 o 
  -7   1  18        1.66        4.02      5.34 o 
  -6   1  18      103.75      122.71      9.18 o 
  -5   1  18       90.06       82.99      7.47 o 
  -4   1  18       15.90        9.73      5.96 o 
  -3   1  18     5361.29     5510.45     66.62 o 
  -2   1  18     3523.43     3646.80     56.58 o 
  -1   1  18       21.27       14.17      7.05 o 
   0   1  18        6.20        5.09      7.35 o 
   1   1  18     1516.07     1584.14     40.49 o 
   2   1  18      288.81      297.91     28.00 o 
   3   1  18      120.78      187.77     16.20 o 
   4   1  18      130.82      133.16     16.54 o 
   5   1  18       30.57       27.99     10.80 o 
   6   1  18       32.26       62.04     24.18 o 
   7   1  18       29.21       26.72     12.60 o 
   8   1  18      164.79      134.21     18.00 o 
   9   1  18      296.04      295.07     22.44 o 
  10   1  18        0.85      -15.27     11.59 o 
  11   1  18       34.88       31.81     14.40 o 
  12   1  18      133.07      118.37     18.83 o 
  13   1  18       10.30       10.18     14.40 o 
  14   1  18        0.09      -20.51     24.18 o 
 -19   2  18        7.86       -1.02     22.44 o 
 -18   2  18        2.63       -6.54     18.83 o 
 -17   2  18       11.17      -12.12     18.83 o 
 -16   2  18        7.36       19.56     17.02 o 
 -15   2  18      295.14      320.17     29.65 o 
 -14   2  18       95.64      141.19     31.81 o 
 -13   2  18       35.04       84.14     13.48 o 
 -12   2  18      537.19      502.92     22.40 o 
 -11   2  18      309.81      372.66     28.44 o 
 -10   2  18      962.37      898.98     22.70 o 
  -9   2  18     1334.30     1375.00     34.78 o 
  -8   2  18      115.92      101.70     10.08 o 
  -7   2  18       30.63       27.49      6.76 o 
  -6   2  18     2104.56     2296.13     47.07 o 
  -5   2  18      886.23     1021.38     22.53 o 
  -4   2  18     2126.83     2010.53     34.33 o 
  -3   2  18        4.26       -3.90      8.12 o 
  -2   2  18     4114.18     4233.03     63.24 o 
  -1   2  18       39.00       50.97      8.57 o 
   0   2  18      279.06      284.44     14.98 o 
   1   2  18      154.95      156.64     13.47 o 
   2   2  18      551.68      582.36     21.31 o 
   3   2  18      700.87      715.99     23.81 o 
   4   2  18       52.50       36.90     10.80 o 
   5   2  18      406.90      375.26     22.44 o 
   6   2  18      175.57      184.55     21.63 o 
   7   2  18       13.59       29.76     11.59 o 
   8   2  18       42.01       44.28     13.41 o 
   9   2  18       25.77       30.71     13.41 o 
  10   2  18      209.92      228.76     21.63 o 
  11   2  18        7.17        0.36     12.22 o 
  12   2  18       72.30       65.79     17.73 o 
  13   2  18       13.28       13.84     14.06 o 
  14   2  18        2.52       23.19     15.90 o 
 -19   3  18       43.26       27.12     25.68 o 
 -18   3  18       57.50       46.09     23.85 o 
 -17   3  18       72.69       56.80     22.44 o 
 -16   3  18        5.70        1.88     16.47 o 
 -15   3  18        2.84        5.09     16.20 o 
 -14   3  18        8.62       17.33     12.19 o 
 -13   3  18      621.27      735.07     28.41 o 
 -12   3  18      694.28      600.45     20.74 o 
 -11   3  18      138.69      142.77     11.44 o 
 -10   3  18      260.59      237.04     15.51 o 
  -9   3  18     1265.74     1333.13     32.51 o 
  -8   3  18       16.98       27.52      8.23 o 
  -7   3  18       95.49       74.01      9.23 o 
  -6   3  18       11.05       28.29      7.75 o 
  -5   3  18        2.24       -9.40      6.27 o 
  -4   3  18       65.92       75.59      9.72 o 
  -3   3  18      291.36      271.26     15.14 o 
  -2   3  18      936.70     1012.17     21.73 o 
  -1   3  18      301.61      314.74     20.79 o 
   0   3  18        1.82        2.00      6.27 o 
   1   3  18       16.08       27.36      8.23 o 
   2   3  18      450.29      405.33     15.78 o 
   3   3  18        0.53       -2.54      7.35 o 
   4   3  18      129.03      147.61     13.80 o 
   5   3  18      516.44      606.78     23.15 o 
   6   3  18        6.91       15.48      8.57 o 
   7   3  18        1.83       -9.25      9.78 o 
   8   3  18        5.89        6.46     11.59 o 
   9   3  18        3.83       -0.20     11.59 o 
  10   3  18       25.94       20.70     13.41 o 
  11   3  18       17.73       21.21     13.41 o 
  12   3  18       56.15       48.35     16.20 o 
  13   3  18        0.74       19.61     15.22 o 
  14   3  18        5.34       28.89     17.73 o 
 -18   4  18       55.69       55.14     23.85 o 
 -17   4  18       10.03        9.25     19.55 o 
 -16   4  18       29.59       27.99     14.87 o 
 -15   4  18        0.60        2.03     13.37 o 
 -14   4  18       32.46       25.34     13.37 o 
 -13   4  18      163.43      138.35     13.56 o 
 -12   4  18      145.71      138.95     12.74 o 
 -11   4  18     1102.40     1096.65     27.89 o 
 -10   4  18      343.62      310.13     20.49 o 
  -9   4  18        1.59      -12.05      8.03 o 
  -8   4  18       37.36       36.40     10.07 o 
  -7   4  18      296.65      320.42     17.10 o 
  -6   4  18      270.20      295.13     15.63 o 
  -5   4  18        8.46        1.70      8.00 o 
  -4   4  18      298.81      314.05     17.63 o 
  -3   4  18       28.78       21.26      7.75 o 
  -2   4  18      131.04      151.55     12.68 o 
  -1   4  18      774.86      742.24     30.60 o 
   0   4  18      249.77      250.89     17.14 o 
   1   4  18      396.43      410.65     17.56 o 
   2   4  18      255.26      249.35     14.98 o 
   3   4  18       14.01        9.54      8.57 o 
   4   4  18       12.03        3.66      8.23 o 
   5   4  18       14.76       25.06      9.09 o 
   6   4  18       87.49       78.70     11.57 o 
   7   4  18        9.36       13.72      9.23 o 
   8   4  18       39.32       27.99     11.20 o 
   9   4  18       51.45       66.99     12.53 o 
  10   4  18       83.77       51.30     20.49 o 
  11   4  18       27.37       20.66     12.31 o 
  12   4  18       16.85        4.80     11.57 o 
  13   4  18       12.06        0.20     12.19 o 
 -17   5  18       15.33        5.76     15.87 o 
 -16   5  18       13.96        4.82     15.14 o 
 -15   5  18       90.27      104.11     17.30 o 
 -14   5  18        0.67      -13.89      9.26 o 
 -13   5  18      143.02      108.70     13.24 o 
 -12   5  18        3.87       -4.30      9.08 o 
 -11   5  18      304.17      315.99     36.68 o 
 -10   5  18        1.56      -10.87      9.54 o 
  -9   5  18      445.19      458.21     21.15 o 
  -8   5  18       85.85       58.23     16.12 o 
  -7   5  18       53.08       59.44     14.01 o 
  -6   5  18       23.64        8.11      9.11 o 
  -5   5  18      103.60       80.43     11.20 o 
  -4   5  18      372.26      351.06     17.51 o 
  -3   5  18       20.17       24.18     10.80 o 
  -2   5  18      312.47      345.20     45.82 o 
  -1   5  18      330.20      312.06     22.44 o 
   0   5  18       12.34       -2.78      9.78 o 
   1   5  18       45.10       61.16      9.53 o 
   2   5  18       32.62       45.95      9.23 o 
   3   5  18      141.13      141.80     12.66 o 
   4   5  18       15.16       16.26      8.81 o 
   5   5  18        0.02       -2.01      8.03 o 
   6   5  18       95.99      132.74     14.55 o 
   7   5  18      176.14      199.59     16.83 o 
   8   5  18        8.18        1.13      9.53 o 
   9   5  18        5.67        5.32     11.20 o 
  10   5  18        0.39      -12.72      9.54 o 
  11   5  18        9.22        1.04     11.20 o 
  12   5  18       20.08       18.36     12.53 o 
 -16   6  18       31.32       41.84     17.57 o 
 -15   6  18        0.02       -1.37     11.59 o 
 -14   6  18       40.52       11.61     10.84 o 
 -13   6  18       34.21       16.77     10.82 o 
 -12   6  18        2.33       -7.66      9.18 o 
 -11   6  18        0.51        4.05     10.55 o 
 -10   6  18        0.08       -7.63      9.94 o 
  -9   6  18        2.72       16.54     10.55 o 
  -8   6  18       32.29       41.19     11.86 o 
  -7   6  18        2.10        6.90     10.07 o 
  -6   6  18        8.85       33.20     11.57 o 
  -5   6  18        0.08        3.72     11.59 o 
  -4   6  18       81.63       64.59     13.41 o 
  -3   6  18      205.34      205.04     28.00 o 
  -2   6  18        8.57       -3.82     10.80 o 
  -1   6  18       80.76       75.72     15.22 o 
   0   6  18        3.84       -7.63      9.00 o 
   1   6  18        0.32       16.54     19.09 o 
   2   6  18      218.94      247.51     21.63 o 
   3   6  18       11.38       17.81      9.54 o 
   4   6  18        5.65        7.63      9.23 o 
   5   6  18       57.07       64.89     10.62 o 
   6   6  18        0.78        5.55      9.54 o 
   7   6  18       18.78       13.72     10.71 o 
   8   6  18       15.02       60.92     12.67 o 
   9   6  18       24.40       38.36     12.53 o 
  10   6  18        0.00        1.53     11.04 o 
  11   6  18        9.24       -1.22     11.98 o 
 -15   7  18        2.10        8.72     12.26 o 
 -14   7  18        8.04       13.57     11.82 o 
 -13   7  18        0.22      -11.26     10.51 o 
 -12   7  18       15.47        2.86     13.02 o 
 -11   7  18        1.24        2.46     11.49 o 
 -10   7  18       35.99        1.51     11.29 o 
  -9   7  18        0.03       13.23     10.71 o 
  -8   7  18        9.08       22.40     13.41 o 
  -7   7  18        9.40       24.26     13.41 o 
  -6   7  18        0.03        3.27     12.72 o 
  -5   7  18        1.81       22.90     20.36 o 
  -4   7  18      136.31      169.89     18.83 o 
  -3   7  18      193.11      181.75     19.55 o 
  -2   7  18       55.41       67.87     15.90 o 
  -1   7  18      116.68       88.93     17.03 o 
   0   7  18        2.47      -13.57     10.35 o 
   1   7  18        0.01       14.29     12.72 o 
   2   7  18      106.64      127.54     25.45 o 
   3   7  18       21.84       16.97     13.41 o 
   4   7  18       11.85        6.37     18.89 o 
   5   7  18       53.08       76.92     22.33 o 
   6   7  18      107.34       87.61     30.34 o 
   7   7  18       23.15       47.91     14.29 o 
   8   7  18        0.11        2.75     11.04 o 
   9   7  18        0.17        5.86     13.98 o 
  10   7  18       21.08       14.58     12.31 o 
 -14   8  18       13.63       31.56     16.37 o 
 -13   8  18        0.02      -10.64     10.97 o 
 -12   8  18        3.98      -14.34     13.37 o 
 -11   8  18        5.24      -12.72     14.06 o 
 -10   8  18       10.30       14.76     13.41 o 
  -9   8  18       16.56        2.21     13.41 o 
  -8   8  18       17.10        9.45     12.22 o 
  -7   8  18        0.01      -10.18     10.80 o 
  -6   8  18       60.85       44.01     15.22 o 
  -5   8  18        0.57       -9.40     11.59 o 
  -4   8  18       34.42       12.22     21.63 o 
  -3   8  18       22.42       19.00     13.41 o 
  -2   8  18       38.26       43.30     27.99 o 
  -1   8  18        1.02       -0.39     11.59 o 
   0   8  18       33.14       23.07     13.41 o 
   1   8  18        4.58      -17.39     11.59 o 
   2   8  18        3.15       -5.09     17.81 o 
   3   8  18       45.77       21.95     14.06 o 
   4   8  18       51.72       74.14     17.73 o 
   5   8  18       75.43       76.51     18.83 o 
   6   8  18        6.24       11.18     16.43 o 
   7   8  18       12.00        7.62     11.57 o 
   8   8  18        1.20       -4.86     11.20 o 
   9   8  18        1.04       30.54     16.20 o 
 -12   9  18        0.03      -17.07     30.54 o 
 -11   9  18        9.18       13.32     15.22 o 
 -10   9  18        0.01      -10.35     13.41 o 
  -9   9  18       25.33       14.00     14.06 o 
  -8   9  18        9.93       12.72     14.40 o 
  -7   9  18        0.51       -2.54     14.40 o 
  -6   9  18        6.75       11.45     14.40 o 
  -5   9  18       26.79        3.64     27.99 o 
  -4   9  18       58.49       83.10     17.03 o 
  -3   9  18       75.00       37.70     14.06 o 
  -2   9  18       16.23       18.77     14.06 o 
  -1   9  18        0.03       12.72     17.81 o 
   0   9  18       61.90       62.20     17.03 o 
   1   9  18       56.56       59.61     17.03 o 
   2   9  18       91.72      101.80     31.81 o 
   3   9  18      114.19      176.01     22.01 o 
   4   9  18        2.61      -11.71     22.90 o 
   5   9  18      131.13      128.97     21.37 o 
   6   9  18       15.81       36.17     16.47 o 
   7   9  18       20.85       18.38     17.81 o 
  -9  10  18        4.00       11.52     17.02 o 
  -8  10  18        2.70      -17.81     14.40 o 
  -7  10  18        0.06       -0.15     15.22 o 
  -6  10  18       18.49        4.64     15.22 o 
  -5  10  18       59.19       50.63     17.03 o 
  -4  10  18        1.36       -5.09     19.09 o 
  -3  10  18       79.77       76.24     17.73 o 
  -2  10  18        0.02       11.71     13.41 o 
  -1  10  18       13.67       16.17     15.22 o 
   0  10  18       21.04       15.27     19.09 o 
   1  10  18        8.11       18.56     15.22 o 
   2  10  18      108.02      122.95     20.64 o 
   3  10  18       64.93       49.96     17.03 o 
   4  10  18        4.45        6.52     19.09 o 
 -19   1  19       45.85       27.90     24.24 o 
 -18   1  19        8.51      -20.72     18.83 o 
 -17   1  19        5.29      -14.00     18.00 o 
 -16   1  19        1.56        2.95     17.02 o 
 -15   1  19       20.48        8.91     16.20 o 
 -14   1  19      235.37      268.20     26.05 o 
 -13   1  19        6.48        7.80     13.41 o 
 -12   1  19       69.22       78.06     19.09 o 
 -11   1  19       14.81      -10.54      7.41 o 
 -10   1  19      283.09      314.58     21.84 o 
  -9   1  19      438.56      441.01     19.07 o 
  -8   1  19       85.48      102.19     12.60 o 
  -7   1  19      231.11      193.18     10.99 o 
  -6   1  19       35.46       46.54      7.87 o 
  -5   1  19      451.78      489.32     18.09 o 
  -4   1  19       42.36       52.31      7.72 o 
  -3   1  19     1293.32     1293.39     25.83 o 
  -2   1  19        2.56        7.89      6.17 o 
  -1   1  19       13.12        7.95      7.12 o 
   0   1  19      191.22      200.11     13.06 o 
   1   1  19       52.56       74.77     11.59 o 
   2   1  19      146.38      135.32     14.40 o 
   3   1  19      417.41      420.73     24.18 o 
   4   1  19       26.29       38.57     11.59 o 
   5   1  19      236.70      270.27     28.00 o 
   6   1  19      554.85      591.61     36.91 o 
   7   1  19       43.01       36.14     13.41 o 
   8   1  19      148.46      170.44     20.36 o 
   9   1  19        1.54        1.27     10.80 o 
  10   1  19       35.89       31.81     14.40 o 
  11   1  19        1.03       -5.82     22.90 o 
  12   1  19       77.16       52.11     17.03 o 
  13   1  19      138.73      131.51     20.64 o 
  14   1  19        0.50      -11.45     14.40 o 
 -19   2  19       19.23      -14.32     34.36 o 
 -18   2  19        8.19      -29.33     19.55 o 
 -17   2  19        3.82       -8.02     17.73 o 
 -16   2  19       31.33       31.56     17.73 o 
 -15   2  19       18.99       14.87     31.81 o 
 -14   2  19      220.01      200.99     30.54 o 
 -13   2  19      185.91      213.53     17.14 o 
 -12   2  19       21.51       -0.90      8.95 o 
 -11   2  19      505.78      476.26     21.28 o 
 -10   2  19      288.66      268.17     18.21 o 
  -9   2  19       12.83       13.92      7.75 o 
  -8   2  19       58.98       39.57      9.23 o 
  -7   2  19      329.77      313.77     13.43 o 
  -6   2  19      589.15      555.46     17.41 o 
  -5   2  19      212.91      174.51     15.06 o 
  -4   2  19      414.35      386.50     18.70 o 
  -3   2  19      377.25      370.60     15.33 o 
  -2   2  19     1975.43     2008.14     38.18 o 
  -1   2  19        0.03       -3.09      6.27 o 
   0   2  19      201.38      193.29     11.55 o 
   1   2  19       16.99       31.78      8.71 o 
   2   2  19        0.91       -1.37      7.48 o 
   3   2  19      480.45      487.04     20.47 o 
   4   2  19      137.09      156.84     15.90 o 
   5   2  19      383.64      388.67     23.40 o 
   6   2  19       70.52       95.03     15.22 o 
   7   2  19       54.74       70.01     14.40 o 
   8   2  19        8.88        9.79     11.59 o 
   9   2  19        0.33        4.50     11.59 o 
  10   2  19       21.38       12.72     12.60 o 
  11   2  19       76.32       71.41     17.03 o 
  12   2  19       54.12       46.83     17.73 o 
  13   2  19        4.26       16.54     16.20 o 
 -18   3  19        0.49       -2.77     20.17 o 
 -17   3  19        0.09       -2.78     19.55 o 
 -16   3  19       25.33       32.36     18.83 o 
 -15   3  19      122.28       99.84     21.60 o 
 -14   3  19        1.75        2.05     11.57 o 
 -13   3  19      437.49      416.72     23.21 o 
 -12   3  19      115.40      139.63     15.33 o 
 -11   3  19      174.68      185.36     12.74 o 
 -10   3  19        0.03       -5.24      7.75 o 
  -9   3  19        8.26        1.20      7.75 o 
  -8   3  19       80.78       62.49     10.71 o 
  -7   3  19      142.68      136.69     11.76 o 
  -6   3  19       27.51       19.56      8.23 o 
  -5   3  19       23.07       -1.35      5.96 o 
  -4   3  19      334.49      307.72     16.61 o 
  -3   3  19       28.65       33.40      8.23 o 
  -2   3  19       55.50       55.06      9.72 o 
  -1   3  19       23.20       30.20      7.41 o 
   0   3  19      224.81      233.06     14.19 o 
   1   3  19       42.46       54.52     10.07 o 
   2   3  19        9.20        1.24      7.05 o 
   3   3  19       34.22       43.63      9.72 o 
   4   3  19        0.11        3.14      7.75 o 
   5   3  19      252.10      268.73     17.51 o 
   6   3  19      222.66      171.52     14.98 o 
   7   3  19       14.20        2.04      9.23 o 
   8   3  19      119.57      139.84     17.73 o 
   9   3  19       31.16       15.27     20.36 o 
  10   3  19       57.08       70.45     17.03 o 
  11   3  19       12.88        7.63     14.06 o 
  12   3  19       43.77       79.10     18.83 o 
  13   3  19        3.55        3.59     22.90 o 
 -18   4  19       34.84        5.83     24.18 o 
 -17   4  19       78.77      122.30     25.68 o 
 -16   4  19      109.87      108.31     23.19 o 
 -15   4  19       25.92       43.74     14.87 o 
 -14   4  19       30.99       24.60     24.79 o 
 -13   4  19        0.16       -5.98     10.55 o 
 -12   4  19        8.41        0.30     10.57 o 
 -11   4  19        0.01       11.52     10.34 o 
 -10   4  19      121.00      100.89     13.37 o 
  -9   4  19      189.73      182.86     15.14 o 
  -8   4  19      618.17      594.19     22.32 o 
  -7   4  19      113.37      133.09     13.06 o 
  -6   4  19        8.39        6.20      8.23 o 
  -5   4  19      304.11      234.40     34.85 o 
  -4   4  19      302.31      270.03     22.85 o 
  -3   4  19      533.94      537.37     27.54 o 
  -2   4  19       12.18       21.29      8.57 o 
  -1   4  19     1066.72     1122.86     38.68 o 
   0   4  19      167.51      156.78     12.66 o 
   1   4  19       22.35       30.25      8.57 o 
   2   4  19      108.72      109.12     11.98 o 
   3   4  19      122.72      104.20     12.31 o 
   4   4  19       18.50       20.51      8.95 o 
   5   4  19       65.48       69.38     11.24 o 
   6   4  19       15.46       29.60     10.07 o 
   7   4  19       22.92       31.24     10.78 o 
   8   4  19        2.67        1.61     12.22 o 
   9   4  19       92.54      114.09     15.63 o 
  10   4  19      140.46      134.13     16.03 o 
  11   4  19        3.77       -6.06     10.78 o 
  12   4  19        0.01       -2.20     11.20 o 
  13   4  19        0.30      -10.99     11.20 o 
 -17   5  19        2.08      -13.80     29.14 o 
 -16   5  19        7.19        3.27     18.77 o 
 -15   5  19        6.18       20.36     14.55 o 
 -14   5  19       53.50       38.22     14.87 o 
 -13   5  19       40.56       51.30     11.32 o 
 -12   5  19       45.14       13.13     10.13 o 
 -11   5  19      220.64      193.11     16.99 o 
 -10   5  19       37.00       13.94     10.71 o 
  -9   5  19       83.59       85.82     12.53 o 
  -8   5  19      152.56      122.57     13.89 o 
  -7   5  19       70.47       62.59     10.48 o 
  -6   5  19      329.98      365.55     18.57 o 
  -5   5  19      186.59      191.88     14.69 o 
  -4   5  19      403.17      382.63     24.25 o 
  -3   5  19      416.77      353.16     44.54 o 
  -2   5  19      164.70      185.40     24.18 o 
  -1   5  19      170.34      195.97     18.83 o 
   0   5  19      167.64      145.78     17.03 o 
   1   5  19      353.47      380.48     38.18 o 
   2   5  19      205.06      206.81     14.19 o 
   3   5  19       13.34       11.08     17.78 o 
   4   5  19        8.67        5.76      8.84 o 
   5   5  19       16.10       33.13     10.34 o 
   6   5  19        0.25        2.09     10.07 o 
   7   5  19       10.39       23.17     10.78 o 
   8   5  19        0.42        0.45     10.07 o 
   9   5  19       94.59      103.87     14.89 o 
  10   5  19        0.10        0.00     11.20 o 
  11   5  19       33.28       43.63     14.15 o 
  12   5  19        1.64       -4.24     11.75 o 
 -16   6  19       16.10       -2.94     14.52 o 
 -15   6  19        0.98       -8.35     11.32 o 
 -14   6  19        5.91      -11.32     10.51 o 
 -13   6  19       80.67       55.29     12.84 o 
 -12   6  19       66.75       30.45     12.28 o 
 -11   6  19       22.80        5.03     10.55 o 
 -10   6  19       79.21       57.37     12.87 o 
  -9   6  19      167.14      155.37     15.50 o 
  -8   6  19      344.25      349.93     19.82 o 
  -7   6  19      147.19      105.32     13.48 o 
  -6   6  19       70.20       69.49     15.22 o 
  -5   6  19      473.59      480.45     26.82 o 
  -4   6  19       24.14       46.37     20.36 o 
  -3   6  19      362.16      374.61     24.25 o 
  -2   6  19       98.11       94.38     19.09 o 
  -1   6  19       11.64       21.63     12.60 o 
   0   6  19      182.30      180.49     20.36 o 
   1   6  19       55.78       60.85     15.22 o 
   2   6  19      204.05      217.62     21.60 o 
   3   6  19        3.46       -9.78     11.30 o 
   4   6  19       12.03       15.78     10.47 o 
   5   6  19       50.36       52.77     11.57 o 
   6   6  19        3.34       18.81     10.71 o 
   7   6  19      208.57      208.29     17.95 o 
   8   6  19       54.75       94.41     14.55 o 
   9   6  19       60.09       78.42     14.98 o 
  10   6  19      116.16       76.13     17.94 o 
  11   6  19       40.32       29.66     13.82 o 
 -15   7  19        1.64        3.75     12.63 o 
 -14   7  19        1.38        0.61     11.53 o 
 -13   7  19       27.15       26.60     12.15 o 
 -12   7  19        1.68        0.54     12.77 o 
 -11   7  19        7.47        5.60     12.80 o 
 -10   7  19       15.40        2.42     11.86 o 
  -9   7  19      158.33      143.83     18.83 o 
  -8   7  19       12.64       12.72     12.22 o 
  -7   7  19      277.31      265.78     22.44 o 
  -6   7  19      102.80      135.85     33.09 o 
  -5   7  19      108.05       83.99     15.22 o 
  -4   7  19      169.89      196.40     20.17 o 
  -3   7  19        1.52       20.72     12.22 o 
  -2   7  19      549.84      583.66     43.27 o 
  -1   7  19      638.53      600.16     30.44 o 
   0   7  19       35.79       14.93     24.18 o 
   1   7  19      265.43      214.07     21.60 o 
   2   7  19      181.59      171.55     20.64 o 
   3   7  19       41.53       34.36     14.40 o 
   4   7  19      241.77      208.52     22.44 o 
   5   7  19      261.28      279.77     19.82 o 
   6   7  19       22.51       17.35     11.20 o 
   7   7  19        2.77       -8.21     11.20 o 
   8   7  19       97.50       85.84     15.14 o 
   9   7  19       97.29       68.24     15.14 o 
 -13   8  19       47.55       47.38     13.27 o 
 -12   8  19       35.80       10.18     16.20 o 
 -11   8  19      133.07      117.35     20.64 o 
 -10   8  19       37.45       38.17     16.20 o 
  -9   8  19        1.07      -14.54     12.72 o 
  -8   8  19        2.84       11.45     19.09 o 
  -7   8  19        9.12       19.00     13.41 o 
  -6   8  19       91.48       94.31     18.00 o 
  -5   8  19       25.00       -6.54     12.22 o 
  -4   8  19      303.45      281.55     33.09 o 
  -3   8  19        6.23        8.61     11.59 o 
  -2   8  19      588.76      601.80     33.26 o 
  -1   8  19        0.48       21.63     14.40 o 
   0   8  19        0.00        3.22     13.41 o 
   1   8  19       20.99        1.45     12.22 o 
   2   8  19        3.21        5.09     13.41 o 
   3   8  19        4.09       21.89     13.41 o 
   4   8  19      402.68      438.92     30.44 o 
   5   8  19        1.32       -4.75     14.00 o 
   6   8  19       20.48       43.15     13.82 o 
   7   8  19       36.73       27.79     16.15 o 
   8   8  19        5.27       12.58     15.63 o 
 -11   9  19        0.97      -13.62     15.27 o 
 -10   9  19       18.96       15.87     25.45 o 
  -9   9  19        0.37       -2.54     14.40 o 
  -8   9  19        0.12        9.07     14.06 o 
  -7   9  19        5.21       -9.82     12.22 o 
  -6   9  19       65.62       47.55     17.03 o 
  -5   9  19       25.78       18.61     14.06 o 
  -4   9  19       18.59       15.42     15.22 o 
  -3   9  19       22.48       -8.48     13.41 o 
  -2   9  19       19.13       52.03     15.90 o 
  -1   9  19       18.57       10.18     12.22 o 
   0   9  19        5.39       14.00     14.40 o 
   1   9  19        2.23        8.91     12.60 o 
   2   9  19        3.69       13.84     21.63 o 
   3   9  19        6.43        4.75     14.00 o 
   4   9  19        0.25       16.46     13.41 o 
   5   9  19        1.22        4.14     14.06 o 
   6   9  19       22.23       17.81     27.99 o 
  -7  10  19       53.35       72.53     19.80 o 
  -6  10  19       64.82       75.80     19.80 o 
  -5  10  19       46.67       38.44     30.54 o 
  -4  10  19        7.95       23.80     16.54 o 
  -3  10  19       39.09       25.73     15.90 o 
  -2  10  19        2.65        2.07     14.06 o 
  -1  10  19       15.16       10.63     15.22 o 
   0  10  19       26.20       31.81     16.20 o 
   1  10  19      164.08      201.56     23.85 o 
   2  10  19       51.07       62.17     19.09 o 
 -19   0  20       32.91       33.08     33.08 o 
 -18   0  20        1.73      -27.99     27.99 o 
 -17   0  20      197.78      198.52     38.18 o 
 -16   0  20      283.26      259.61     40.72 o 
 -15   0  20      154.26      145.07     33.09 o 
 -14   0  20        0.36       20.36     22.90 o 
 -13   0  20       96.54       76.35     22.91 o 
 -12   0  20       26.48       33.08     17.81 o 
 -11   0  20       15.21       17.81     17.81 o 
 -10   0  20        2.88        3.93      9.78 o 
  -9   0  20      201.81      208.86     15.90 o 
  -8   0  20      443.61      453.19     23.85 o 
  -7   0  20      526.46      603.31     35.64 o 
  -6   0  20      438.83      333.46     28.00 o 
  -5   0  20      976.29      952.28     45.83 o 
  -4   0  20        0.02       -3.39      7.95 o 
  -3   0  20      364.36      313.34     19.55 o 
  -2   0  20       87.85       94.30     19.09 o 
  -1   0  20       25.00       36.41     11.59 o 
   0   0  20       25.20       43.26     15.27 o 
   1   0  20      251.55      307.98     28.00 o 
   2   0  20      154.83      211.25     22.91 o 
   3   0  20      374.82      412.35     33.09 o 
   4   0  20        4.84        5.09     12.72 o 
   5   0  20      107.41       91.62     22.91 o 
   6   0  20        7.72       25.45     17.81 o 
   7   0  20      807.47      898.66     50.92 o 
   8   0  20      263.83      262.16     33.09 o 
   9   0  20       14.63        0.00     15.27 o 
  10   0  20        7.37       22.90     17.81 o 
  11   0  20       44.30       43.26     22.90 o 
  12   0  20       50.01      -10.18     20.36 o 
  13   0  20       10.94       45.81     25.45 o 
 -19   1  20        0.56      -11.60     22.44 o 
 -18   1  20       25.88      -25.45     19.80 o 
 -17   1  20       16.01       36.07     20.64 o 
 -16   1  20       40.93       76.13     20.64 o 
 -15   1  20        8.69        2.25     15.22 o 
 -14   1  20       29.94       19.16     15.22 o 
 -13   1  20      103.53       93.05     18.00 o 
 -12   1  20       81.59      112.37     17.73 o 
 -11   1  20      110.10       83.48     11.11 o 
 -10   1  20       49.53       54.36     11.78 o 
  -9   1  20       38.62       47.81      9.72 o 
  -8   1  20        3.72        8.12      7.05 o 
  -7   1  20        6.13       17.37      6.62 o 
  -6   1  20      293.98      279.75     13.24 o 
  -5   1  20      122.43      132.50     13.76 o 
  -4   1  20        2.15        3.29      5.96 o 
  -3   1  20      719.71      697.40     26.46 o 
  -2   1  20       71.16       83.31     10.07 o 
  -1   1  20        4.63       -5.64      6.27 o 
   0   1  20       52.06       46.54      9.23 o 
   1   1  20       18.71       18.22      9.09 o 
   2   1  20      127.45      150.98     22.91 o 
   3   1  20       39.65       33.08     10.80 o 
   4   1  20       51.41       46.72     11.59 o 
   5   1  20        3.99        5.32     11.45 o 
   6   1  20       23.56       33.08     12.60 o 
   7   1  20        0.26        3.52     11.59 o 
   8   1  20       77.85       69.18     16.54 o 
   9   1  20       82.90      104.09     35.63 o 
  10   1  20       57.05       58.42     17.81 o 
  11   1  20       42.84       39.52     15.22 o 
  12   1  20        0.19        6.62     15.27 o 
  13   1  20        0.35       13.62     15.22 o 
 -18   2  20        2.08       12.61     20.36 o 
 -17   2  20       23.43       43.49     20.17 o 
 -16   2  20        7.28        8.57     17.81 o 
 -15   2  20       45.25       40.72     18.00 o 
 -14   2  20       32.27       39.45     17.73 o 
 -13   2  20      342.58      370.17     29.66 o 
 -12   2  20      104.82       93.25     12.66 o 
 -11   2  20      202.70      217.13     15.71 o 
 -10   2  20      346.97      337.40     18.73 o 
  -9   2  20       83.76      108.62     11.04 o 
  -8   2  20      292.32      349.87     16.99 o 
  -7   2  20     1142.97     1221.05     25.91 o 
  -6   2  20       88.82       87.40      9.18 o 
  -5   2  20       57.92       68.01      8.53 o 
  -4   2  20      112.23      108.28     15.27 o 
  -3   2  20       33.74       37.21     11.45 o 
  -2   2  20       54.08       59.77      8.95 o 
  -1   2  20      126.60      178.14     21.59 o 
   0   2  20        2.66        7.27      6.51 o 
   1   2  20       23.37       39.83     11.61 o 
   2   2  20      314.09      343.86     17.56 o 
   3   2  20      117.28       92.78     14.07 o 
   4   2  20       12.12       39.15     11.59 o 
   5   2  20       27.10       26.23     22.90 o 
   6   2  20       15.51       11.45     10.35 o 
   7   2  20       16.75       20.36     12.60 o 
   8   2  20      195.16      188.15     20.64 o 
   9   2  20       15.18        2.54     12.60 o 
  10   2  20       63.48       44.54     16.20 o 
  11   2  20       39.69       58.13     17.02 o 
  12   2  20       70.72       60.60     18.83 o 
  13   2  20        1.75       13.01     20.36 o 
 -18   3  20       83.15       45.62     29.27 o 
 -17   3  20      114.68      155.04     27.85 o 
 -16   3  20        0.16      -12.32     17.02 o 
 -15   3  20      126.78      130.98     22.44 o 
 -14   3  20      102.13       53.94     13.82 o 
 -13   3  20      250.86      265.02     20.15 o 
 -12   3  20      778.24      739.56     53.70 o 
 -11   3  20      745.41      772.98     27.33 o 
 -10   3  20      165.12      150.62     23.29 o 
  -9   3  20       83.77       95.94     11.58 o 
  -8   3  20        2.71       -3.18      8.23 o 
  -7   3  20      214.68      216.49     19.16 o 
  -6   3  20      747.21      708.73     23.43 o 
  -5   3  20      679.27      629.97     19.32 o 
  -4   3  20       24.79       29.69      8.82 o 
  -3   3  20       84.96       92.93     11.20 o 
  -2   3  20       49.69       70.86     10.71 o 
  -1   3  20       44.59       38.97      8.57 o 
   0   3  20      322.63      308.52     16.83 o 
   1   3  20      419.70      373.51     16.03 o 
   2   3  20      361.23      384.25     18.99 o 
   3   3  20      545.65      506.57     22.80 o 
   4   3  20        0.20       -5.36      8.33 o 
   5   3  20      112.09      124.27     14.15 o 
   6   3  20        0.69       -0.64      9.23 o 
   7   3  20       65.14       87.09     13.66 o 
   8   3  20      182.18      187.06     21.63 o 
   9   3  20      502.36      462.47     29.66 o 
  10   3  20       35.11       33.68     15.22 o 
  11   3  20       54.41       33.08     15.90 o 
  12   3  20        3.04        1.43     14.06 o 
 -17   4  20        5.10       -1.22     20.17 o 
 -16   4  20       12.46      -13.26     16.47 o 
 -15   4  20      108.65      117.00     17.51 o 
 -14   4  20       60.15       57.15     14.31 o 
 -13   4  20        0.03        6.69     11.29 o 
 -12   4  20      418.52      483.09     25.72 o 
 -11   4  20      145.09      157.27     14.87 o 
 -10   4  20        9.14        1.39      9.54 o 
  -9   4  20      245.01      271.77     16.99 o 
  -8   4  20      259.96      244.84     16.61 o 
  -7   4  20       39.97       26.66      9.72 o 
  -6   4  20      262.40      308.61     17.85 o 
  -5   4  20      618.45      610.79     22.50 o 
  -4   4  20      191.04      174.64     17.63 o 
  -3   4  20        1.24       -2.25      7.75 o 
  -2   4  20       34.77       35.63     12.60 o 
  -1   4  20       17.44        9.49      9.78 o 
   0   4  20        8.92       -3.01      9.78 o 
   1   4  20      160.43      159.94     13.48 o 
   2   4  20      140.32      149.25     12.66 o 
   3   4  20        8.62        2.10      8.50 o 
   4   4  20       20.55       12.70      8.57 o 
   5   4  20       33.67       41.48     10.47 o 
   6   4  20       92.67      119.19     26.89 o 
   7   4  20       29.83       26.90     11.57 o 
   8   4  20        0.28       -3.69      9.23 o 
   9   4  20        0.39       -8.63     10.71 o 
  10   4  20        9.09       30.48     14.41 o 
  11   4  20        1.76       -2.60     11.57 o 
  12   4  20        3.65        5.59     13.06 o 
 -17   5  20      335.45      395.61     37.28 o 
 -16   5  20      170.87      187.98     21.65 o 
 -15   5  20        1.70        2.43     13.62 o 
 -14   5  20       85.36       81.41     16.65 o 
 -13   5  20       10.37        5.22     10.29 o 
 -12   5  20       22.20       22.52     10.27 o 
 -11   5  20        6.23        4.90     10.34 o 
 -10   5  20       10.46        8.27      9.77 o 
  -9   5  20       27.49       40.31     11.04 o 
  -8   5  20        6.31       -2.29      9.23 o 
  -7   5  20      103.40       79.31     11.57 o 
  -6   5  20      757.79      743.30     25.94 o 
  -5   5  20      218.22      246.62     16.86 o 
  -4   5  20      672.83      660.76     29.66 o 
  -3   5  20      152.23      143.73     17.03 o 
  -2   5  20      273.74      266.51     57.27 o 
  -1   5  20      348.01      327.91     23.40 o 
   0   5  20        0.45        1.17     11.59 o 
   1   5  20      177.89      226.54     21.60 o 
   2   5  20       29.46       35.63     14.40 o 
   3   5  20      167.09      196.45     15.71 o 
   4   5  20        0.39        3.28      8.57 o 
   5   5  20       71.65       91.27     13.11 o 
   6   5  20       11.92       14.42     10.29 o 
   7   5  20       22.59       22.20     11.56 o 
   8   5  20       29.61       16.34     15.25 o 
   9   5  20        0.28      -15.11     10.07 o 
  10   5  20        2.52       -4.91     10.78 o 
  11   5  20       16.29       18.73     12.67 o 
 -16   6  20        1.34       -7.07     14.95 o 
 -15   6  20        0.06      -19.53     13.02 o 
 -14   6  20        8.98       -4.16     10.97 o 
 -13   6  20        2.86        2.01     10.67 o 
 -12   6  20        0.64        7.05     12.09 o 
 -11   6  20       21.64       19.27     15.34 o 
 -10   6  20       42.59       56.31     16.12 o 
  -9   6  20        1.60       -3.56     18.23 o 
  -8   6  20       15.45        9.52     11.24 o 
  -7   6  20      144.38      145.95     17.03 o 
  -6   6  20      909.94      878.11     35.07 o 
  -5   6  20      454.35      454.11     26.82 o 
  -4   6  20       53.26       41.99     14.40 o 
  -3   6  20      128.91      111.43     17.03 o 
  -2   6  20      626.51      657.57     36.91 o 
  -1   6  20      188.85      201.16     22.91 o 
   0   6  20       17.52       19.63     12.22 o 
   1   6  20       98.14       77.97     39.45 o 
   2   6  20       26.17       33.40     17.81 o 
   3   6  20       17.07       20.84     26.72 o 
   4   6  20       79.73      115.60     18.25 o 
   5   6  20      202.05      238.58     25.35 o 
   6   6  20      113.19      107.95     14.55 o 
   7   6  20       31.21       11.94     11.57 o 
   8   6  20       21.20        2.43     11.20 o 
   9   6  20        3.82        2.44     15.57 o 
  10   6  20       23.04       18.73     12.31 o 
 -14   7  20       27.98       32.79     13.32 o 
 -13   7  20        8.05       -4.63     11.18 o 
 -12   7  20      168.59      189.67     19.65 o 
 -11   7  20        3.23        0.88     11.49 o 
 -10   7  20       12.03        4.00     14.65 o 
  -9   7  20        0.75       -2.54     12.60 o 
  -8   7  20      118.28      119.12     26.72 o 
  -7   7  20      263.73      244.21     22.44 o 
  -6   7  20      658.97      556.69     47.09 o 
  -5   7  20      457.39      478.18     28.63 o 
  -4   7  20        2.79       29.27     14.40 o 
  -3   7  20     1448.68     1396.71     46.71 o 
  -2   7  20      121.24      126.32     19.55 o 
  -1   7  20      191.85      233.93     22.44 o 
   0   7  20       33.22       35.63     15.22 o 
   1   7  20       22.24       25.45     20.36 o 
   2   7  20       13.24       13.23     13.41 o 
   3   7  20        7.94       20.04     14.06 o 
   4   7  20       49.93       84.62     18.83 o 
   5   7  20       15.23       16.12     11.75 o 
   6   7  20       58.89       62.71     17.78 o 
   7   7  20       75.59       79.43     14.55 o 
   8   7  20      100.15       70.22     14.55 o 
   9   7  20        9.71       30.71     16.16 o 
 -13   8  20        2.62        2.57     12.15 o 
 -12   8  20       35.08       47.01     25.45 o 
 -11   8  20       91.61       71.26     18.00 o 
 -10   8  20       48.02       32.52     27.99 o 
  -9   8  20        3.00        5.77     13.41 o 
  -8   8  20      222.91      252.18     47.09 o 
  -7   8  20       27.08       18.77     14.06 o 
  -6   8  20        1.45       -1.82     33.08 o 
  -5   8  20      308.20      306.89     25.00 o 
  -4   8  20       64.88       42.07     15.22 o 
  -3   8  20        0.44        8.59     14.06 o 
  -2   8  20       42.91       55.14     19.09 o 
  -1   8  20       91.67      117.07     19.55 o 
   0   8  20        7.14       15.27     27.99 o 
   1   8  20        0.47       -9.09     12.22 o 
   2   8  20       21.94       17.66     15.22 o 
   3   8  20      136.02      114.74     19.55 o 
   4   8  20       12.40        0.00     14.40 o 
   5   8  20       26.59       20.21     19.09 o 
   6   8  20       17.90        5.09     14.40 o 
   7   8  20       92.82       85.22     20.36 o 
 -10   9  20       16.89       -2.54     16.20 o 
  -9   9  20       21.43       19.09     16.20 o 
  -8   9  20        1.77        8.91     14.40 o 
  -7   9  20        0.25      -19.09     14.40 o 
  -6   9  20       53.88       28.93     17.81 o 
  -5   9  20        4.20       -4.07     26.72 o 
  -4   9  20      115.15      118.95     19.80 o 
  -3   9  20        1.85       12.05     13.41 o 
  -2   9  20       43.13       43.26     16.20 o 
  -1   9  20        0.72       -3.73     13.41 o 
   0   9  20       14.33       10.50     14.06 o 
   1   9  20       56.80       85.76     18.83 o 
   2   9  20       16.96       28.89     16.54 o 
   3   9  20       34.59       28.59     33.08 o 
   4   9  20       10.66        6.36     19.09 o 
   5   9  20        7.04        0.00     14.40 o 
  -6  10  20       10.69       22.90     17.81 o 
  -5  10  20       16.91        6.52     19.09 o 
  -4  10  20        1.14      -16.54     14.40 o 
  -3  10  20       12.74       -6.36     14.40 o 
  -2  10  20        8.44       -6.36     14.40 o 
  -1  10  20        0.82       -2.04     16.54 o 
   0  10  20        1.45       11.83     15.22 o 
 -18   1  21        9.82        2.54     21.59 o 
 -17   1  21       58.93       36.85     20.64 o 
 -16   1  21       31.19        7.90     19.09 o 
 -15   1  21      190.88      262.37     27.00 o 
 -14   1  21        3.92       11.45     14.06 o 
 -13   1  21       28.87       49.63     16.20 o 
 -12   1  21      154.16      177.67     28.00 o 
 -11   1  21       30.69       17.67      9.03 o 
 -10   1  21       70.32       49.60     10.49 o 
  -9   1  21        0.15       -1.45      7.41 o 
  -8   1  21     1397.69     1267.77     31.35 o 
  -7   1  21      132.24      141.48     12.53 o 
  -6   1  21     1576.78     1605.47     35.23 o 
  -5   1  21     1907.65     1952.98     39.54 o 
  -4   1  21      594.31      661.41     22.99 o 
  -3   1  21      332.45      293.53     13.32 o 
  -2   1  21       10.33       14.67      7.75 o 
  -1   1  21       24.58       20.68      8.23 o 
   0   1  21       21.34       16.34      8.03 o 
   1   1  21       87.37       75.21     14.13 o 
   2   1  21      272.57      259.46     22.91 o 
   3   1  21       12.44        6.94      9.78 o 
   4   1  21       41.71       62.44     13.41 o 
   5   1  21        0.01       -7.87      9.78 o 
   6   1  21       41.58       43.26     14.40 o 
   7   1  21      196.06      222.81     22.44 o 
   8   1  21        6.54       11.16     20.36 o 
   9   1  21       87.22       77.75     18.00 o 
  10   1  21       84.05       47.08     16.20 o 
  11   1  21       71.39       54.25     17.03 o 
  12   1  21       94.25      118.87     20.64 o 
 -18   2  21       17.06       -1.27     19.80 o 
 -17   2  21       10.34       -1.16     19.55 o 
 -16   2  21       35.08       12.85     36.90 o 
 -15   2  21      103.33      112.79     34.36 o 
 -14   2  21       50.73       80.15     19.80 o 
 -13   2  21      415.40      395.73     29.66 o 
 -12   2  21       18.88       21.95     11.02 o 
 -11   2  21       64.24       79.93     11.98 o 
 -10   2  21      573.91      570.52     43.27 o 
  -9   2  21     1346.81     1336.87     41.60 o 
  -8   2  21       88.30      101.58     11.57 o 
  -7   2  21      120.31      124.10     12.19 o 
  -6   2  21      370.63      358.93     15.27 o 
  -5   2  21      378.89      458.82     17.15 o 
  -4   2  21      978.94     1026.07     28.88 o 
  -3   2  21       84.83      112.74     17.82 o 
  -2   2  21       84.90       97.35     29.27 o 
  -1   2  21       35.41       20.04      7.47 o 
   0   2  21      214.32      241.87     18.58 o 
   1   2  21       11.69        9.33      7.35 o 
   2   2  21       76.30      134.35     13.92 o 
   3   2  21      111.35      132.96     13.37 o 
   4   2  21        3.20       -1.50      7.75 o 
   5   2  21      237.18      225.98     20.64 o 
   6   2  21       68.61       75.78     16.20 o 
   7   2  21      389.75      435.77     26.82 o 
   8   2  21      135.98      135.05     18.83 o 
   9   2  21        3.73       12.72     12.60 o 
  10   2  21       31.24       62.98     17.02 o 
  11   2  21       16.14       30.69     19.09 o 
  12   2  21       98.64       92.33     19.80 o 
 -18   3  21        5.94      -29.33     19.55 o 
 -17   3  21        0.43        0.23     19.55 o 
 -16   3  21        1.17      -22.10     19.09 o 
 -15   3  21       66.06       35.63     18.00 o 
 -14   3  21       32.71       46.75     29.17 o 
 -13   3  21       10.29       -2.93     10.34 o 
 -12   3  21      649.82      634.01     26.19 o 
 -11   3  21       39.99       34.93     11.83 o 
 -10   3  21        4.99       12.14     10.79 o 
  -9   3  21        2.98        1.07      8.57 o 
  -8   3  21      613.98      531.36     21.43 o 
  -7   3  21      122.67      120.27     12.68 o 
  -6   3  21      672.87      692.21     23.98 o 
  -5   3  21        0.43        2.42      7.25 o 
  -4   3  21       44.44       41.93      9.72 o 
  -3   3  21      496.46      502.66     21.52 o 
  -2   3  21      943.80     1004.06     36.87 o 
  -1   3  21      136.96      152.49     28.00 o 
   0   3  21        6.69        5.94      7.35 o 
   1   3  21        0.02        6.20      8.23 o 
   2   3  21       19.96       12.86     10.23 o 
   3   3  21        1.65        5.09      9.60 o 
   4   3  21        2.56        5.60      9.23 o 
   5   3  21      366.63      364.64     29.55 o 
   6   3  21       15.39       -2.41      9.72 o 
   7   3  21       27.01       31.25     18.43 o 
   8   3  21      206.77      193.11     19.87 o 
   9   3  21        0.07       19.09     14.40 o 
  10   3  21       45.99       52.03     15.90 o 
  11   3  21       11.16       25.30     24.18 o 
  12   3  21        0.12        5.89     24.18 o 
 -17   4  21       38.67       52.47     36.90 o 
 -16   4  21        0.02        9.49     20.36 o 
 -15   4  21       49.09       44.80     14.87 o 
 -14   4  21       93.56      107.90     23.16 o 
 -13   4  21      147.89      108.79     15.63 o 
 -12   4  21      151.35      164.06     22.52 o 
 -11   4  21      247.43      231.06     16.65 o 
 -10   4  21        0.87       -0.76     10.62 o 
  -9   4  21      251.74      248.44     22.43 o 
  -8   4  21       55.05       34.97     10.71 o 
  -7   4  21      631.81      658.51     24.47 o 
  -6   4  21        5.25       -3.66      8.23 o 
  -5   4  21      273.35      252.01     28.80 o 
  -4   4  21       15.57       32.96     11.43 o 
  -3   4  21       25.46       15.27     10.80 o 
  -2   4  21      196.29      210.35     19.80 o 
  -1   4  21       10.02        3.82     11.45 o 
   0   4  21        3.15       -2.78      9.78 o 
   1   4  21       75.52       53.35     24.18 o 
   2   4  21       11.08       14.37      8.95 o 
   3   4  21       36.87       47.24     10.48 o 
   4   4  21        3.65       10.78      8.95 o 
   5   4  21       93.17      101.94     15.56 o 
   6   4  21      128.67      142.48     14.98 o 
   7   4  21       21.87       26.06     11.04 o 
   8   4  21       10.20        6.58     10.78 o 
   9   4  21        7.02       23.48     12.31 o 
  10   4  21       19.90       14.35     12.31 o 
  11   4  21       18.69       12.72     12.67 o 
 -16   5  21        6.06       18.62     16.06 o 
 -15   5  21        5.76       17.95     17.36 o 
 -14   5  21       39.08       55.70     15.36 o 
 -13   5  21        6.35       10.03     16.83 o 
 -12   5  21      142.74      153.40     14.26 o 
 -11   5  21      135.61      142.27     15.14 o 
 -10   5  21       14.76        8.64     10.34 o 
  -9   5  21       15.06      -13.74      9.23 o 
  -8   5  21        4.45        3.01      9.54 o 
  -7   5  21        5.65       11.27      9.23 o 
  -6   5  21       13.28        4.96     12.63 o 
  -5   5  21       26.83       31.81     14.00 o 
  -4   5  21       20.83       25.45     12.22 o 
  -3   5  21        8.87       16.25     11.59 o 
  -2   5  21       17.23       18.54     12.72 o 
  -1   5  21       19.59       31.73     20.36 o 
   0   5  21       80.92       85.03     17.03 o 
   1   5  21        0.36       -7.00     10.35 o 
   2   5  21       57.43       36.08     15.22 o 
   3   5  21        7.51        7.42      7.90 o 
   4   5  21       13.20        9.94     10.07 o 
   5   5  21       22.58       28.11     11.98 o 
   6   5  21        0.66      -10.94      9.23 o 
   7   5  21        3.78        4.07     10.47 o 
   8   5  21        0.89      -14.42     12.80 o 
   9   5  21       18.37       15.79     11.86 o 
  10   5  21        0.62      -11.93     10.78 o 
 -15   6  21        0.26      -11.62     17.06 o 
 -14   6  21        0.10       -8.91     13.02 o 
 -13   6  21        2.88       -8.40      9.92 o 
 -12   6  21        0.74       -8.52     10.71 o 
 -11   6  21        3.42       17.15     11.86 o 
 -10   6  21        1.72      -14.07     10.34 o 
  -9   6  21       94.44      112.63     14.02 o 
  -8   6  21        0.44       -9.62      9.47 o 
  -7   6  21       54.73       67.57     22.90 o 
  -6   6  21       26.57       10.77     11.59 o 
  -5   6  21       51.61       71.65     15.22 o 
  -4   6  21        0.41      -10.82     10.35 o 
  -3   6  21        4.26       18.32     13.41 o 
  -2   6  21        3.22       16.80     13.41 o 
  -1   6  21        1.33       10.18     12.60 o 
   0   6  21      127.22      147.50     21.63 o 
   1   6  21      146.68      137.57     19.55 o 
   2   6  21       83.97       48.36     16.20 o 
   3   6  21       93.43      122.43     20.64 o 
   4   6  21       40.79       53.16     15.90 o 
   5   6  21        0.20        2.31     11.20 o 
   6   6  21       51.47       51.23     11.98 o 
   7   6  21       30.11       28.55     11.98 o 
   8   6  21        3.10       23.62     12.67 o 
   9   6  21       19.83       29.12     13.37 o 
 -14   7  21       12.79       15.02     12.63 o 
 -13   7  21        0.79        4.79     11.96 o 
 -12   7  21        2.34       12.81     18.58 o 
 -11   7  21       24.99       23.31     13.37 o 
 -10   7  21       13.16       14.08     13.41 o 
  -9   7  21        0.31      -10.18     12.60 o 
  -8   7  21       63.02       57.19     15.22 o 
  -7   7  21        1.50       -0.36     12.22 o 
  -6   7  21       16.53        0.98     11.59 o 
  -5   7  21        0.90        7.63     12.72 o 
  -4   7  21       13.44        3.90     13.41 o 
  -3   7  21       12.85       23.86     14.06 o 
  -2   7  21       24.99        1.19     17.81 o 
  -1   7  21      188.47      217.16     24.18 o 
   0   7  21       57.02       50.90     17.81 o 
   1   7  21       66.03       85.28     18.00 o 
   2   7  21       38.37       24.18     19.09 o 
   3   7  21       63.73      144.75     21.59 o 
   4   7  21       62.62       90.58     19.55 o 
   5   7  21        4.93       24.40     17.81 o 
   6   7  21       38.20       59.81     18.00 o 
   7   7  21        0.23      -15.11     10.07 o 
   8   7  21        0.32       -8.10     11.57 o 
 -12   8  21        8.19        3.89     20.36 o 
 -11   8  21        0.09       18.26     15.22 o 
 -10   8  21       13.07        0.60     15.22 o 
  -9   8  21        0.39       -7.63     12.22 o 
  -8   8  21       18.49       16.54     14.40 o 
  -7   8  21       38.18       45.24     16.54 o 
  -6   8  21        4.19       19.17     13.41 o 
  -5   8  21       22.46       20.68     17.81 o 
  -4   8  21       73.62       69.10     16.54 o 
  -3   8  21       29.04       19.17     13.41 o 
  -2   8  21        6.13       -8.91     12.60 o 
  -1   8  21       63.67       69.99     18.00 o 
   0   8  21       15.56        7.63     19.09 o 
   1   8  21       21.66       31.74     15.22 o 
   2   8  21        2.69        1.53     13.41 o 
   3   8  21        0.00        4.19     26.72 o 
   4   8  21        5.06       28.59     15.22 o 
   5   8  21        2.27       -7.87     11.20 o 
   6   8  21       32.28       33.75     17.02 o 
  -9   9  21       12.79        7.93     15.22 o 
  -8   9  21        6.38        9.88     15.22 o 
  -7   9  21        0.00       22.62     15.90 o 
  -6   9  21       73.44       54.97     17.73 o 
  -5   9  21       41.82       35.02     53.44 o 
  -4   9  21       84.47       80.08     18.32 o 
  -3   9  21      113.15      110.95     20.36 o 
  -2   9  21       66.07       61.21     17.73 o 
  -1   9  21       21.33       13.29     15.90 o 
   0   9  21        4.73       -2.10     15.22 o 
   1   9  21      109.49      131.29     21.37 o 
   2   9  21        1.71        4.75     13.41 o 
   3   9  21        5.70        5.84     15.22 o 
 -18   0  22        3.96       10.18     30.54 o 
 -17   0  22        0.06       12.72     25.45 o 
 -16   0  22        7.62       22.90     25.45 o 
 -15   0  22       11.28        5.09     22.90 o 
 -14   0  22      122.31      111.98     30.54 o 
 -13   0  22        0.63        0.00     17.81 o 
 -12   0  22        3.37        5.09     15.27 o 
 -11   0  22      151.13      201.06     30.54 o 
 -10   0  22       19.37        5.09     15.27 o 
  -9   0  22      900.15      838.33     32.40 o 
  -8   0  22       48.06       41.81     12.22 o 
  -7   0  22      268.97      254.52     25.45 o 
  -6   0  22        5.91       17.81     15.27 o 
  -5   0  22      974.27      926.78     48.38 o 
  -4   0  22     2132.88     2109.60     50.75 o 
  -3   0  22      122.26      160.91     20.36 o 
  -2   0  22       35.21       23.12     21.63 o 
  -1   0  22       60.05       72.89     14.06 o 
   0   0  22       46.95       33.08     15.27 o 
   1   0  22      466.54      394.55     33.09 o 
   2   0  22       18.26       20.36     15.27 o 
   3   0  22       87.73      104.35     22.91 o 
   4   0  22      511.32      539.64     40.73 o 
   5   0  22       75.92       94.17     22.91 o 
   6   0  22       34.15       58.53     20.36 o 
   7   0  22      191.97      145.07     28.00 o 
   8   0  22       15.25       40.72     20.36 o 
   9   0  22       34.77       81.44     25.45 o 
  10   0  22      323.13      343.61     38.18 o 
  11   0  22        8.67       10.18     20.36 o 
  12   0  22        1.39      -12.72     20.36 o 
 -18   1  22        1.38        1.16     19.55 o 
 -17   1  22        0.01       -8.00     18.83 o 
 -16   1  22        2.03        9.33     15.90 o 
 -15   1  22       34.38       42.42     18.83 o 
 -14   1  22       39.81       38.04     17.02 o 
 -13   1  22       82.23       77.52     24.18 o 
 -12   1  22        9.25        8.73     12.22 o 
 -11   1  22      120.10       93.75     16.20 o 
 -10   1  22      236.45      232.74     16.03 o 
  -9   1  22        3.29        4.93      8.23 o 
  -8   1  22      314.47      354.32     17.87 o 
  -7   1  22      265.10      286.31     17.09 o 
  -6   1  22      246.62      216.28     14.15 o 
  -5   1  22       74.50      138.70     20.70 o 
  -4   1  22        2.77       16.34     13.54 o 
  -3   1  22        1.52       10.82      8.23 o 
  -2   1  22        5.44        7.29      6.91 o 
  -1   1  22      201.39      225.70     17.59 o 
   0   1  22       99.94      114.81     12.19 o 
   1   1  22        0.23       -4.54      7.05 o 
   2   1  22       80.53      104.09     15.27 o 
   3   1  22      126.22       88.61     33.09 o 
   4   1  22      154.26      124.43     17.03 o 
   5   1  22       78.34      101.12     28.00 o 
   6   1  22       42.05       48.95     15.22 o 
   7   1  22        0.15        0.00     16.54 o 
   8   1  22        9.07       20.02     13.41 o 
   9   1  22        5.19        4.58     13.41 o 
  10   1  22       35.77       43.00     29.27 o 
  11   1  22       36.26       15.27     43.26 o 
  12   1  22       32.43       36.90     16.20 o 
 -18   2  22        2.12        1.27     19.79 o 
 -17   2  22       25.05        5.31     20.64 o 
 -16   2  22       13.99      -19.01     15.22 o 
 -15   2  22       48.32       55.99     19.55 o 
 -14   2  22        1.86       11.38     15.22 o 
 -13   2  22        0.39        8.91     14.40 o 
 -12   2  22      262.97      306.06     19.43 o 
 -11   2  22      218.32      221.47     16.47 o 
 -10   2  22        9.96        0.76      9.18 o 
  -9   2  22        5.22       16.33     10.35 o 
  -8   2  22       22.53       41.89     11.59 o 
  -7   2  22      141.33      150.87     13.66 o 
  -6   2  22      760.14      784.62     22.14 o 
  -5   2  22       20.03       26.02      7.90 o 
  -4   2  22       34.63       29.33      9.72 o 
  -3   2  22        0.30       -8.91      9.00 o 
  -2   2  22       24.87       -4.40      9.78 o 
  -1   2  22        2.38       10.15     10.80 o 
   0   2  22       55.06       57.32     10.07 o 
   1   2  22        2.98       -5.24      7.75 o 
   2   2  22        2.78        1.07      8.03 o 
   3   2  22       68.44       70.15     14.06 o 
   4   2  22       73.69       75.83     12.68 o 
   5   2  22       34.28       43.11     14.06 o 
   6   2  22       13.60       35.46     13.41 o 
   7   2  22       42.05       43.56     33.08 o 
   8   2  22        1.82       12.72     19.09 o 
   9   2  22       28.19       36.98     15.22 o 
  10   2  22       41.17       32.49     15.22 o 
  11   2  22        0.73      -20.11     13.41 o 
 -17   3  22       64.44       70.69     24.24 o 
 -16   3  22        2.21      -12.98     17.73 o 
 -15   3  22        3.63       -7.63     22.90 o 
 -14   3  22        0.75        1.80     14.59 o 
 -13   3  22       10.75       21.87     11.57 o 
 -12   3  22       93.79       72.56     13.48 o 
 -11   3  22      313.96      309.14     20.23 o 
 -10   3  22      652.37      561.86     28.13 o 
  -9   3  22        7.39        0.19      9.55 o 
  -8   3  22      255.43      253.62     16.03 o 
  -7   3  22      490.98      473.88     21.03 o 
  -6   3  22      292.79      293.47     17.63 o 
  -5   3  22       64.52       67.38     10.18 o 
  -4   3  22     1446.16     1465.94     37.60 o 
  -3   3  22       21.26       25.32      9.72 o 
  -2   3  22        0.13       14.49     11.59 o 
  -1   3  22      170.18      127.31     16.20 o 
   0   3  22       20.94       32.01      9.72 o 
   1   3  22      215.20      235.84     16.03 o 
   2   3  22      169.75      150.38     13.83 o 
   3   3  22      124.83      119.83     13.06 o 
   4   3  22       11.73        8.65      9.23 o 
   5   3  22       37.38       26.61     11.20 o 
   6   3  22      146.58      115.26     15.33 o 
   7   3  22       40.86       17.99     11.57 o 
   8   3  22       28.65       47.21     13.66 o 
   9   3  22      101.74      117.97     16.61 o 
  10   3  22       17.38       21.41     15.22 o 
  11   3  22       32.80       25.45     16.20 o 
 -17   4  22        9.93       19.25     20.17 o 
 -16   4  22       28.92       59.51     23.19 o 
 -15   4  22       96.78       68.59     16.65 o 
 -14   4  22       26.52       27.39     13.37 o 
 -13   4  22        7.59       24.63     13.06 o 
 -12   4  22        4.57        2.98     10.78 o 
 -11   4  22      247.86      225.81     30.54 o 
 -10   4  22        0.06       -5.05      8.81 o 
  -9   4  22      344.24      387.90     20.47 o 
  -8   4  22      158.67      175.61     15.63 o 
  -7   4  22      362.29      401.05     20.05 o 
  -6   4  22        2.55       -3.95      8.57 o 
  -5   4  22       62.15       70.68     13.06 o 
  -4   4  22      130.54      151.00     14.60 o 
  -3   4  22       35.92       29.27     12.60 o 
  -2   4  22       25.09        3.13     11.59 o 
  -1   4  22       11.68      -14.11      9.78 o 
   0   4  22        6.99       35.29     24.18 o 
   1   4  22        0.00       -0.20     11.59 o 
   2   4  22       25.82       28.59     10.07 o 
   3   4  22       75.58       70.44     13.00 o 
   4   4  22       24.83       19.95     21.50 o 
   5   4  22       34.80       32.47     11.04 o 
   6   4  22       13.53       21.68     11.57 o 
   7   4  22        0.05        3.87     10.71 o 
   8   4  22       25.15       34.92     12.67 o 
   9   4  22       16.04       15.65     12.09 o 
  10   4  22        9.16       -9.74     10.71 o 
 -16   5  22        0.00      -12.87     14.55 o 
 -15   5  22        8.00       24.87     14.55 o 
 -14   5  22        1.48      -18.14     12.09 o 
 -13   5  22       24.61       25.71     13.37 o 
 -12   5  22       71.94       54.83     15.27 o 
 -11   5  22       15.59       12.16     10.55 o 
 -10   5  22      109.40      100.46     13.37 o 
  -9   5  22       12.45      -10.11     10.07 o 
  -8   5  22      117.86       94.83     21.15 o 
  -7   5  22      282.91      301.05     18.57 o 
  -6   5  22       28.93       27.99     12.60 o 
  -5   5  22      316.60      308.00     23.40 o 
  -4   5  22       29.76       41.99     14.40 o 
  -3   5  22      138.57      120.63     17.03 o 
  -2   5  22      598.10      627.70     32.40 o 
  -1   5  22       36.55       23.38     14.06 o 
   0   5  22      147.18      148.55     18.83 o 
   1   5  22       72.50       50.30     15.22 o 
   2   5  22      291.40      329.22     26.05 o 
   3   5  22        4.27       -3.82     12.60 o 
   4   5  22       66.09       82.46     13.48 o 
   5   5  22      164.71      155.38     16.03 o 
   6   5  22      116.86      115.34     14.98 o 
   7   5  22       22.01       22.90     11.75 o 
   8   5  22       12.75       15.36     11.57 o 
   9   5  22        2.96        9.83     17.91 o 
  10   5  22       26.87       39.83     15.81 o 
 -15   6  22        2.33      -13.47     13.82 o 
 -14   6  22        6.92        9.74     13.62 o 
 -13   6  22       31.81       41.68     14.87 o 
 -12   6  22        0.05      -16.93     11.29 o 
 -11   6  22       20.31        7.72     12.09 o 
 -10   6  22       22.44       24.98     11.86 o 
  -9   6  22       67.83       76.46     13.06 o 
  -8   6  22       17.30       13.12     11.59 o 
  -7   6  22      113.43      101.59     17.03 o 
  -6   6  22       32.36       36.31     13.41 o 
  -5   6  22       25.45       31.73     13.41 o 
  -4   6  22      214.59      151.50     30.54 o 
  -3   6  22      107.36      119.76     18.83 o 
  -2   6  22      326.36      438.16     35.63 o 
  -1   6  22      243.44      232.08     23.19 o 
   0   6  22      204.69      225.60     23.40 o 
   1   6  22      221.99      221.54     24.25 o 
   2   6  22      187.34      176.33     26.72 o 
   3   6  22       38.83       49.16     17.02 o 
   4   6  22      419.70      366.53     40.73 o 
   5   6  22       37.90       19.09     14.40 o 
   6   6  22       28.54       11.91     14.20 o 
   7   6  22       15.06       23.21     12.67 o 
   8   6  22        6.56       -9.13     12.95 o 
 -13   7  22       44.40       41.52     13.77 o 
 -12   7  22       29.65       26.36     17.18 o 
 -11   7  22       16.07       17.31     13.41 o 
 -10   7  22       62.18       40.42     15.22 o 
  -9   7  22       84.52       98.31     18.00 o 
  -8   7  22       47.72       78.53     16.20 o 
  -7   7  22       38.88       32.13     14.06 o 
  -6   7  22       27.85       61.35     15.22 o 
  -5   7  22        7.31       14.42     13.41 o 
  -4   7  22      147.89      176.99     22.44 o 
  -3   7  22       19.43       17.34     14.06 o 
  -2   7  22        1.59       -1.82     12.72 o 
  -1   7  22        0.55      -11.27     12.22 o 
   0   7  22        9.18        1.53     13.41 o 
   1   7  22       20.22       28.74     15.22 o 
   2   7  22       20.85       17.52     15.22 o 
   3   7  22       17.63        1.50     15.22 o 
   4   7  22        7.84       16.72     12.53 o 
   5   7  22       65.34       69.81     18.83 o 
   6   7  22      110.90      142.61     25.45 o 
   7   7  22        8.23       19.29     22.90 o 
 -11   8  22        0.04       -2.99     15.22 o 
 -10   8  22        5.75      -20.11     13.41 o 
  -9   8  22       15.12        5.09     14.40 o 
  -8   8  22       10.02        6.52     19.09 o 
  -7   8  22       30.72       27.99     15.90 o 
  -6   8  22        8.02       23.05     15.22 o 
  -5   8  22        0.64        9.54     14.06 o 
  -4   8  22       52.58       59.81     17.73 o 
  -3   8  22      285.56      234.44     71.27 o 
  -2   8  22        0.71        5.99     15.22 o 
  -1   8  22       27.96       43.26     24.18 o 
   0   8  22        0.05       -1.87     13.41 o 
   1   8  22       54.60       59.09     29.27 o 
   2   8  22        0.06      -19.34     33.08 o 
   3   8  22        0.04      -15.61     13.41 o 
   4   8  22       32.24       40.72     20.36 o 
   5   8  22       34.76       29.33     17.02 o 
  -8   9  22       46.82       52.77     17.02 o 
  -7   9  22       15.37       12.44     15.90 o 
  -6   9  22        9.93        7.63     20.36 o
[truncated: 60,802 more chars]
